# Supplementary material for: Feasibility study for dose calculation with a radiation treatment planning system using a fixed-size electron cone applicator for small electron fields
Source: PLoS One. 2025 Aug 14;20(8):e0324722. doi: 10.1371/journal.pone.0324722 (PMC12352773; doi:10.1371/journal.pone.0324722)
Supplement: S1 Data — S1 File. Supplementary slides summarizing the design and dosimetric characteristics of Cerrobend and fixed-size electron applicators. S2 Table. Raw measurement data including output factors and depth dose values for various field sizes at 6 MeV. S3 File. 2D dose distribution images acquired using Gafchromic film for both applicator types under various field sizes. (ZIP) [file pone.0324722.s001.zip › Support data_ Revised/S2_measure_raw _data in this study.xlsx]

## Sheet: 2 cm_PDD and Gamma_SSD 
									Gamma index
	Circular cerrobend-cutout + 6 cm applicator ( C)			Fixed-size electron cone applicator (FC)					2%/ 2mm (C vs FC)			1% /1mm (C vs FC)
Depth (mm)	95 cm_C	100 cm_C	105 cm_C	95 cm_FC	100 cm_FC	105 cm_FC		Depth (mm)	95 cm	100 cm	105 cm	95 cm*	100 cm*	105 cm*
0	--	89.7	91.6	--	92.3	90.1		0	--	2.0381	1.5215	--	1.019	0.76075
1	--	89.2	91.4	--	91.5	89.8		1	--	2.3362	0.849	--	1.1681	0.4245
2	--	91.1	93.6	--	92.1	91.3		2	--	0.8767	1.011	--	0.43835	0.50552
3	--	93	95.1	--	94	93.4		3	--	0.46692	0.93202	--	0.23346	0.46601
4	--	94.8	96.6	--	95.5	94.9		4	--	0.40748	1.1118	--	0.20374	0.55592
5	96.1	96.3	97.7	94.3	97.1	96.1		5	0.93897	0.39498	0.95688	0.46948	0.19749	0.47844
6	97.4	97.5	98.8	95.9	97.5	97.5		6	0.71624	0.03228	1.1253	0.35812	0.01614	0.56264
7	98	98.7	99.4	97.7	98.8	98		7	0.15633	0.05255	1.0189	0.07817	0.02628	0.50944
8	99	99.6	99.9	99.3	99.2	98.9		8	0.17807	0.32113	0.77443	0.08904	0.16057	0.38721
9	99.5	100	100	100	100	99.6		9	0.44488	0.03941	0.35953	0.22244	0.01971	0.17977
10	100	99.8	100	99.9	100	100		10	0.10981	0.14771	0.11249	0.0549	0.07385	0.05624
11	99.3	99	99	99.4	99.8	100		11	0.04981	0.58174	0.75126	0.0249	0.29087	0.37563
12	98.4	97.9	97.8	98.9	98.8	99.3		12	0.27144	0.47046	1.4328	0.13572	0.23523	0.71141
13	96.9	95.8	95.9	97.5	97.1	99		13	0.22714	0.55855	1.3612	0.11357	0.27928	0.6423
14	94.4	93.2	93.9	95.1	95	96.8		14	0.22095	0.73487	1.1322	0.11048	0.36744	0.5654
15	91.3	90	90.9	92	92.8	94.5		15	0.16992	0.69876	1.611	0.08496	0.34938	0.66163
16	87.4	86.3	87.7	88.2	89	92.2		16	0.1975	0.69535	1.4574	0.09875	0.34768	0.61216
17	82.9	82.4	84	83.9	85.3	88.8		17	0.22264	0.63416	1.1416	0.11132	0.31708	0.55242
18	77.8	77.7	79.5	79.2	80.9	84.6		18	0.27924	0.64558	1.2758	0.13962	0.32279	0.57482
19	72.7	72.6	74.8	74.4	76	80.3		19	0.33795	0.72119	1.2438	0.16898	0.36059	0.56249
20	67.5	67.8	70.2	69.5	71.3	75.6		20	0.35745	0.63461	0.97767	0.17872	0.31731	0.48884
21	61.6	62.2	65	63.9	65.8	70.2		21	0.36471	0.65242	0.85783	0.18236	0.32621	0.42891
22	55.6	56.6	59.6	57.6	60.3	64.2		22	0.33123	0.61425	0.7365	0.16562	0.30713	0.36825
23	50	51	54	51.5	54.4	58.1		23	0.25649	0.54542	0.66885	0.12824	0.27271	0.33443
24	44.4	45.5	48	45.7	48.3	52		24	0.23504	0.48099	0.5866	0.11752	0.24049	0.2933
25	38.7	39.8	41.4	39.9	42.5	45.1		25	0.21132	0.41786	0.58325	0.10566	0.20893	0.29163
26	32.9	34.1	35.9	34.2	36.1	38.8		26	0.24117	0.35219	0.45567	0.12058	0.17609	0.22784
27	27.6	28.6	29.9	28.8	30.4	32.4		27	0.24277	0.33191	0.40163	0.12138	0.16596	0.20082
28	22.4	23.1	24.2	23.9	24.8	26.2		28	0.29783	0.34046	0.35688	0.14892	0.17023	0.17844
29	17.7	18.4	19.2	19.2	19.9	20.7		29	0.32625	0.33654	0.3156	0.16312	0.16827	0.1578
30	13.7	14.2	14.5	14.9	15.3	16.1		30	0.30263	0.281	0.36705	0.15132	0.1405	0.18352
31	10.3	10.9	10.9	11.2	11.3	11.9		31	0.28606	0.11755	0.29057	0.14303	0.05878	0.14528
32	7.4	7.7	7.9	8.2	8.2	8.5		32	0.32106	0.20733	0.22889	0.16053	0.10367	0.11444
33	5.3	5.7	5.6	5.9	5.9	6		33	0.28984	0.07627	0.15932	0.14492	0.03814	0.07966
34	3.7	3.7	3.6	4.1	4	4.1		34	0.23994	0.17405	0.31185	0.11997	0.08702	0.15592
35	2.5	2.7	2.6	2.8	2.7	3		35	0.23204	0.00227	0.38772	0.11602	0.00113	0.19386
36	2	1.8	2.1	1.9	1.9	2.5		36	0.01195	0.14513	0.34497	0.00598	0.07256	0.17249
37	1.4	1.5	1.5	1.4	1.5	1.9		37	0.05431	0.04757	0.3431	0.02716	0.02378	0.17155
38	1.2	1.1	1.4	1.2	1.3	1.8		38	0.01966	0.14316	0.32324	0.00983	0.07158	0.16162
39	1	1.1	1.3	1	1.2	1.6		39	0.0037	0.12236	0.3061	0.00185	0.06118	0.15305
40	1	1	1.2	0.9	1.2	1.6		40	0.05075	0.17055	0.33538	0.02538	0.08527	0.16769
41	1	1	1.2	0.9	1.1	1.5		41	0.0618	0.1317	0.36487	0.0309	0.06585	0.18244
42	0.9	1	1.2	0.9	1.1	1.5		42	0.0605	0.08507	0.38755	0.03025	0.04254	0.19377
43	0.9	1	1.1	0.9	1.1	1.5		43	0.04958	0.09391	0.41017	0.02479	0.04696	0.20508
44	0.9	1	1.2	0.9	1	1.5		44	0.0519	0.0821	0.35974	0.02595	0.04105	0.17987
45	0.9	0.9	1.2	0.9	1	1.5		45	0.05683	0.0977	0.30933	0.02841	0.04885	0.15467
46	0.9	0.9	1.2	0.8	1	1.5		46	0.06449	0.09899	0.33265	0.03225	0.0495	0.16633
47	0.9	0.9	1.1	0.8	1	1.5		47	0.06435	0.10028	0.35597	0.03217	0.05014	0.17799
48	0.9	0.9	1.1	0.8	1	1.5		48	0.0413	0.11036	0.37929	0.02065	0.05518	0.18965
49	0.9	0.9	1.1	0.8	1	1.5		49	0.02354	0.12043	0.40247	0.01177	0.06022	0.20124
50	0.9	0.9	1.1	0.8	1	1.4		50	0.0452	0.11418	0.36046	0.0226	0.05709	0.18023
51	0.9	0.9	1.1	0.8	1	1.4		51	0.04303	0.10792	0.31844	0.02151	0.05396	0.15922
52	0.8	0.9	1.1	0.8	1	1.4		52	0.04086	0.11247	0.27644	0.02043	0.05624	0.13822
53	0.8	0.9	1.1	0.8	1	1.4		53	0.03869	0.11702	0.23449	0.01935	0.05851	0.11724
54	0.8	0.8	1.1	0.8	1	1.4		54	0.04004	0.12918	0.26169	0.02002	0.06459	0.13084
55	0.8	0.8	1.1	0.8	1	1.4		55	0.04138	0.14133	0.28889	0.02069	0.07066	0.14444
56	0.8	0.8	1	0.8	1	1.4		56	0.04234	0.12972	0.31609	0.02117	0.06486	0.15804
57	0.8	0.8	1	0.8	0.9	1.4		57	0.03958	0.11812	0.34317	0.01979	0.05906	0.17159
58	0.8	0.8	1	0.7	0.9	1.3		58	0.03683	0.13337	0.32249	0.01842	0.06668	0.16124
59	0.8	0.8	1	0.7	1	1.3		59	0.03408	0.1486	0.3018	0.01704	0.0743	0.1509
60	0.8	0.8	1	0.7	0.9	1.3		60	0.0396	0.11741	0.28112	0.0198	0.05871	0.14056
61	0.8	0.8	1	0.7	0.9	1.3		61	0.04207	0.08621	0.26051	0.02104	0.04311	0.13026
62	0.8	0.8	1	0.7	0.9	1.3		62	0.04454	0.12392	0.25719	0.02227	0.06196	0.1286
63	0.8	0.8	1	0.7	0.9	1.2		63	0.04732	0.16161	0.25387	0.02366	0.08081	0.12694
64	0.8	0.8	1	0.7	0.9	1.2		64	0.05011	0.14567	0.25055	0.02506	0.07283	0.12528
65	0.7	0.7	1	0.7	0.9	1.2		65	0.0529	0.12971	0.24723	0.02645	0.06486	0.12362

## Sheet: 2 cm_ Profile_Gamma_depth_(IN)
SSD :100 cm	Circular cerrobend-cutout + 6 cm applicator (C )					Fixed-size electron cone applicator (FC)						Gamma evaluation_2%/ 2mm (C vs FC)
Position(mm)	R100_C	R90_C	R70_C	R50_C	(1/2)R90_C	R100_FC	R90_FC	R70_FC	R50_FC	(1/2)R90_FC		Position(mm)	R100_FC	R90_FC	R70_FC	R50_FC	(1/2)R90_FC
-38	0.72444	0.8099	0.86684	1.01695	1.2257	0.2679	0.31089	0.23353	0.1514	0.12305		-38	0.24555	0.2694	0.33198	0.43079	0.2006
-37	0.79285	0.87617	0.92211	1.06813	1.27109	0.30409	0.34304	0.27485	0.20546	0.16279		-37	0.25167	0.27299	0.35754	0.43868	0.21269
-36	0.86202	0.94298	1.00802	1.12912	1.32625	0.36102	0.39223	0.3075	0.24951	0.22879		-36	0.25685	0.26463	0.37585	0.4533	0.22617
-35	0.93132	1.01335	1.10694	1.22648	1.38841	0.41903	0.46408	0.36457	0.31603	0.2876		-35	0.26199	0.25421	0.39548	0.48835	0.23686
-34	1.01985	1.12445	1.2471	1.39152	1.47274	0.49751	0.6004	0.46149	0.405	0.33307		-34	0.26453	0.25383	0.37526	0.4826	0.25147
-33	1.11179	1.23582	1.38888	1.52976	1.57682	0.57668	0.7293	0.60192	0.54512	0.43296		-33	0.25891	0.24684	0.33712	0.41507	0.24147
-32	1.20231	1.35287	1.53723	1.60547	1.70935	0.6785	0.83192	0.82679	0.7453	0.65397		-32	0.23941	0.1964	0.26487	0.33297	0.22718
-31	1.29259	1.47111	1.69301	1.72614	1.87282	0.78134	0.97824	1.09444	1.0156	0.90928		-31	0.19218	0.11683	0.17841	0.26749	0.20426
-30	1.40046	1.64783	1.88777	1.98175	2.07052	0.98499	1.31078	1.46171	1.38685	1.26219		-30	0.13526	0.02848	0.05974	0.16304	0.18683
-29	1.51218	1.82456	2.10041	2.2689	2.31186	1.18863	1.65995	1.88811	1.87277	1.69584		-29	0.05623	0.06658	0.06881	0.04557	0.10002
-28	1.66979	2.05792	2.43277	2.6746	2.59993	1.50855	2.0963	2.48279	2.56256	2.43304		-28	0.0122	0.14506	0.15879	0.07053	0.01199
-27	1.83892	2.29201	2.78344	3.10609	2.96117	1.82966	2.54602	3.09355	3.27968	3.17012		-27	0.06344	0.20032	0.20753	0.15185	0.00584
-26	2.00561	2.69795	3.32108	3.67274	3.48189	2.10194	3.08473	3.76119	4.05773	3.90699		-26	0.12059	0.2674	0.26106	0.24485	0.01426
-25	2.17176	3.11104	3.87736	4.28366	4.31222	2.37264	3.64664	4.508	4.93537	4.68845		-25	0.18715	0.34191	0.31006	0.27323	0.03321
-24	2.39848	3.66415	4.79079	5.25051	5.25103	2.74381	4.41733	5.61537	6.08229	5.79622		-24	0.25707	0.41355	0.3725	0.33968	0.04803
-23	2.64449	4.22781	5.7083	6.25471	6.44321	3.12022	5.21423	6.80288	7.35343	6.94566		-23	0.33568	0.46584	0.4269	0.33166	0.13024
-22	2.98733	5.08403	7.0279	7.75024	7.76781	3.65609	6.36006	8.4836	9.06546	8.64995		-22	0.41172	0.52014	0.42492	0.39186	0.20273
-21	3.36251	5.97267	8.3475	9.26157	9.49076	4.20398	7.53002	10.2076	10.8978	10.3683		-21	0.54028	0.53871	0.418	0.33805	0.33136
-20	3.93332	7.29987	10.3633	11.5476	11.3806	5.14591	9.26588	12.3227	13.3174	12.7706		-20	0.58318	0.58125	0.39878	0.36604	0.41985
-19	4.57667	8.6925	12.4002	13.8333	13.9849	6.12688	11.0017	14.483	15.7773	15.1731		-19	0.58999	0.54816	0.37863	0.31552	0.44485
-18	5.50033	10.6619	14.8485	16.6993	16.8405	7.50071	13.4592	17.3421	18.5732	18.1884		-18	0.55826	0.53023	0.35005	0.25153	0.4223
-17	6.85491	13.0993	17.8648	20.0866	19.9957	9.38929	16.1468	20.3684	21.7734	21.3895		-17	0.53064	0.49168	0.33682	0.2075	0.40557
-16	8.85016	16.1515	21.398	23.9123	23.8726	12.1302	19.6561	24.3925	25.5225	25.4432		-16	0.49092	0.47485	0.31559	0.17243	0.38809
-15	11.7017	19.8767	25.644	28.4229	28.0976	15.8582	23.9201	28.5135	30.0043	29.5848		-15	0.45987	0.45939	0.31248	0.19703	0.37777
-14	15.7078	24.3621	30.2673	32.9835	32.8846	20.8128	29.0033	33.7276	34.9811	34.4698		-14	0.45897	0.43943	0.28237	0.20741	0.38195
-13	21.1013	29.7639	35.608	37.9736	38.1626	27.3421	34.9425	38.7777	40.1584	39.5508		-13	0.46338	0.42229	0.29653	0.20499	0.39642
-12	27.8331	35.9196	41.2703	43.4041	43.2334	35.2091	41.2437	44.7326	45.7166	45.0069		-12	0.45585	0.4074	0.31036	0.19691	0.4164
-11	35.719	42.5506	47.2824	49.481	49.2733	44.0419	48.0615	51.1924	51.9771	51.0419		-11	0.46147	0.3987	0.30743	0.19648	0.46289
-10	44.7644	49.6967	53.703	55.8489	55.3634	53.5266	55.5434	57.8615	58.4067	57.3371		-10	0.45533	0.3994	0.27522	0.20491	0.47491
-9	54.2244	57.1372	60.361	62.17	62.2824	62.7251	63.0503	64.0992	64.8307	63.9499		-9	0.43646	0.38224	0.25054	0.2369	0.45368
-8	63.4609	64.4782	66.9373	68.0997	69.0544	71.1351	69.7286	70.0768	71.1114	70.6021		-8	0.37257	0.3188	0.22865	0.23191	0.40368
-7	72.0347	71.5627	72.9877	74.0653	74.904	77.9534	75.7254	75.8038	76.6942	76.7656		-7	0.31184	0.25331	0.20636	0.20437	0.33726
-6	79.4865	78.2792	78.9921	79.643	80.5275	83.7896	81.4095	81.3379	81.7528	81.8747		-6	0.18481	0.23365	0.20139	0.14604	0.24281
-5	85.8057	84.1206	84.4783	84.9549	84.8233	88.2599	86.5995	86.4437	86.3163	87.1821		-5	0.10805	0.18864	0.09472	0.03525	0.13372
-4	90.9635	89.2221	89.0174	89.6275	89.1441	92.1431	91.0768	90.0065	89.8862	91.5411		-4	0.0768	0.10892	0.11359	0.00551	0.0483
-3	94.7296	93.3133	92.8085	93.4238	92.7041	95.2983	94.2096	93.5288	93.4337	94.3007		-3	0.01005	0.12267	0.04856	0.019	0.03342
-2	97.313	96.237	95.7724	96.1139	95.8048	97.3923	96.8484	96.1383	96.2217	96.8113		-2	0.12098	0.06666	0.01007	0.15045	0.06145
-1	99.0227	98.4884	97.9628	98.1324	97.9401	98.6849	98.568	98.0368	99.0277	98.6225		-1	0.0377	0.00546	0.02264	0.26546	0.09632
0	99.8571	99.811	99.5022	99.472	99.232	99.7516	99.8249	99.4345	100.354	99.6925		0	0	0	0.05965	0	0
1	100	100	100	100	100	100	100	100	100	100		1	0.19351	0.05923	0.1223	0.36908	0.1523
2	99.498	99.4292	99.5609	100.032	99.817	99.8137	99.581	99.3618	98.9773	99.92		2	0.28805	0.13992	0.08693	0.33098	0.19655
3	98.2509	98.0926	98.3789	98.8722	98.8229	99.1195	98.6118	97.9964	97.8997	99.4019		3	0.28249	0.16085	0.04555	0.07881	0.25024
4	96.1803	95.8591	96.1681	96.2863	96.6876	97.5221	96.8547	95.8394	95.9395	97.62		4	0.28174	0.21527	0.06116	0.05104	0.31716
5	93.3039	92.7345	92.788	92.8959	93.0845	95.0443	94.072	92.9876	93.2455	94.7253		5	0.3101	0.29525	0.17933	0.11637	0.34625
6	89.6593	88.526	88.3894	88.9344	88.7673	91.9794	90.8517	89.6995	89.9489	91.1074		6	0.34556	0.33999	0.23019	0.09042	0.33529
7	84.8016	83.3947	83.6078	84.8149	84.0373	88.226	86.7058	85.757	85.6935	86.8577		7	0.4113	0.35704	0.23985	0.08626	0.41041
8	78.5861	77.5373	78.6296	79.9986	78.9593	83.609	81.7784	81.1036	80.9071	81.6156		8	0.49367	0.33091	0.25302	0.13492	0.47216
9	71.3576	71.1629	72.9239	74.2664	73.5223	78.213	75.9192	75.8636	75.7387	76.1675		9	0.46264	0.35964	0.25553	0.15576	0.48567
10	63.1429	64.3529	66.7713	68.5127	67.7158	70.994	69.2534	70.0202	70.3508	70.3735		10	0.47726	0.35721	0.26119	0.16292	0.4843
11	54.1136	56.998	60.4605	62.364	61.7513	62.663	62.3668	63.8294	64.5227	64.4162		11	0.46806	0.40032	0.23223	0.13517	0.45186
12	44.9377	49.643	53.8792	56.2044	55.7402	53.6225	55.1651	57.2128	57.9687	58.3406		12	0.44649	0.40513	0.26639	0.14116	0.40804
13	36.1049	42.3557	47.3488	49.7037	49.6357	44.1559	48.1134	50.6786	51.4887	51.7267		13	0.44745	0.43949	0.29932	0.12066	0.37616
14	28.001	35.655	41.2039	43.889	43.6641	35.2351	41.2669	44.8748	45.2506	45.9429		14	0.46546	0.43777	0.30587	0.1336	0.37252
15	21.1584	29.6148	35.5518	38.2753	38.0693	27.4742	34.8774	39.1202	39.6846	40.123		15	0.48723	0.47287	0.30397	0.13137	0.38346
16	15.721	24.2905	30.4588	33.1968	32.8186	21.0543	29.1552	33.667	34.5072	34.9114		16	0.52258	0.50315	0.32331	0.12965	0.42382
17	11.5434	19.6492	25.6082	28.5163	28.108	16.005	23.9889	28.7575	29.6133	30.1694		17	0.59131	0.5728	0.35867	0.20378	0.49033
18	8.4639	15.873	21.4437	23.9421	23.8428	12.2758	19.7518	24.4329	25.5035	25.3779		18	0.69689	0.62227	0.3749	0.23175	0.58644
19	6.33127	12.733	17.8484	20.1871	19.7355	9.67094	16.2644	20.6681	21.8048	21.5517		19	0.79081	0.66498	0.41974	0.27639	0.68998
20	4.85573	10.2926	14.6501	16.6861	16.3872	7.79195	13.5155	17.3154	18.46	18.2345		20	0.84767	0.71298	0.46186	0.29524	0.72125
21	3.85543	8.24082	12.0832	13.8713	13.5812	6.35491	11.185	14.6082	15.4099	15.413		21	0.85341	0.66792	0.50252	0.33751	0.64767
22	3.19726	6.66899	9.85499	11.4018	11.2141	5.28916	9.26463	12.2273	13.0038	12.685		22	0.67217	0.64413	0.47218	0.32002	0.53626
23	2.78277	5.56654	8.2219	9.38476	9.04109	4.38934	7.72949	10.189	10.8518	10.5716		23	0.55414	0.58276	0.44888	0.40109	0.42826
24	2.43403	4.54564	6.64165	7.36738	7.51875	3.67478	6.36943	8.27921	8.78912	8.45847		24	0.42055	0.53998	0.42394	0.3314	0.33389
25	2.21821	3.83023	5.49105	6.17103	6.07895	3.1691	5.35136	6.88213	7.3261	7.06866		25	0.3321	0.46079	0.39387	0.32439	0.2508
26	2.0199	3.16912	4.37058	4.97468	5.01382	2.74635	4.43372	5.55607	5.89892	5.69372		26	0.25396	0.37178	0.34976	0.24587	0.1724
27	1.86	2.75423	3.65245	4.18741	4.01543	2.4249	3.73999	4.60349	4.88429	4.76482		27	0.17635	0.28096	0.2805	0.19246	0.10973
28	1.71626	2.35745	2.94376	3.42205	3.42591	2.12485	3.09792	3.69026	3.88075	3.86959		28	0.0955	0.18886	0.20319	0.14497	0.0639
29	1.60963	2.06388	2.54466	2.88798	2.85308	1.85308	2.58879	3.0656	3.23342	3.18612		29	0.00845	0.07244	0.08201	0.0882	0.00809
30	1.50081	1.78528	2.14552	2.37683	2.44931	1.57267	2.09092	2.44708	2.5862	2.53148		30	0.08026	0.05414	0.07298	0.06467	0.11643
31	1.38629	1.61779	1.93048	2.1001	2.05207	1.2799	1.62663	1.90015	1.94648	1.88405		31	0.13924	0.13656	0.19261	0.23355	0.18491
32	1.28596	1.45403	1.71732	1.86151	1.8112	1.03945	1.21798	1.36363	1.30699	1.23786		32	0.18739	0.17677	0.244	0.34003	0.20598
33	1.22593	1.32813	1.53353	1.69317	1.57036	0.88085	1.00663	1.07586	0.97684	0.88943		33	0.2166	0.21239	0.29055	0.41765	0.22218
34	1.16201	1.20468	1.35131	1.54132	1.43503	0.7385	0.80703	0.78818	0.66649	0.62004		34	0.23594	0.24221	0.32443	0.44777	0.23653
35	1.08568	1.11943	1.23791	1.40409	1.29973	0.62398	0.65764	0.61046	0.49522	0.43453		35	0.23375	0.25441	0.3443	0.45945	0.2412
36	1.00791	1.03421	1.13048	1.27116	1.2637	0.52994	0.52029	0.43274	0.34114	0.27848		36	0.22049	0.24928	0.33068	0.4522	0.23141
37	0.92502	0.95022	1.02272	1.1683	1.23291	0.47392	0.44594	0.34847	0.26071	0.19906		37	0.21706	0.24568	0.32097	0.4403	0.21986
38	0.85157	0.86623	0.91494	1.07715	1.12177	0.42132	0.37301	0.2681	0.19431	0.15409		38	0.21996	0.24307	0.31975	0.43487	0.21028
39	0.81375	0.80053	0.84346	1.01677	1.00169	0.37567	0.31039	0.2026	0.14575	0.09448
40	0.77287	0.73482	0.77889	0.97159	0.9977	0.33012	0.25118	0.13841	0.10164	0.02699

## Sheet: 2 cm_ Profile_Gamma_depth_(CR)
SSD :100 cm	Circular cerrobend-cutout + 6 cm applicator (C )					Fixed-size electron cone applicator (FC)						Gamma evaluation_2%/ 2mm (C vs FC)
Position(mm)	R100_C	R90_C	R70_C	R50_C	(1/2)R90_C	R100_FC	R90_FC	R70_FC	R50_FC	(1/2)R90_FC		Position(mm)	R100_FC	R90_FC	R70_FC	R50_FC	(1/2)R90_FC
-38	0.72444	0.8099	0.86684	1.01695	1.2257	0.2679	0.31089	0.23353	0.1514	0.12305		-38	0.33969	0.33107	0.44212	0.55295	0.29662
-37	0.79285	0.87617	0.92211	1.06813	1.27109	0.30409	0.34304	0.27485	0.20546	0.16279		-37	0.35032	0.33245	0.43285	0.54778	0.3048
-36	0.86202	0.94298	1.00802	1.12912	1.32625	0.36102	0.39223	0.3075	0.24951	0.22879		-36	0.3467	0.34072	0.41825	0.54983	0.30955
-35	0.93132	1.01335	1.10694	1.22648	1.38841	0.41903	0.46408	0.36457	0.31603	0.2876		-35	0.34618	0.35587	0.42538	0.56702	0.31382
-34	1.01985	1.12445	1.2471	1.39152	1.47274	0.49751	0.6004	0.46149	0.405	0.33307		-34	0.34977	0.3527	0.3901	0.55844	0.33851
-33	1.11179	1.23582	1.38888	1.52976	1.57682	0.57668	0.7293	0.60192	0.54512	0.43296		-33	0.34223	0.32721	0.34648	0.51129	0.3385
-32	1.20231	1.35287	1.53723	1.60547	1.70935	0.6785	0.83192	0.82679	0.7453	0.65397		-32	0.3369	0.27303	0.27107	0.45428	0.3304
-31	1.29259	1.47111	1.69301	1.72614	1.87282	0.78134	0.97824	1.09444	1.0156	0.90928		-31	0.30326	0.21084	0.20473	0.37078	0.27938
-30	1.40046	1.64783	1.88777	1.98175	2.07052	0.98499	1.31078	1.46171	1.38685	1.26219		-30	0.25087	0.14192	0.11323	0.24792	0.25168
-29	1.51218	1.82456	2.10041	2.2689	2.31186	1.18863	1.65995	1.88811	1.87277	1.69584		-29	0.16605	0.04833	0.03295	0.06718	0.20384
-28	1.66979	2.05792	2.43277	2.6746	2.59993	1.50855	2.0963	2.48279	2.56256	2.43304		-28	0.11159	0.04565	0.06316	0.08411	0.16015
-27	1.83892	2.29201	2.78344	3.10609	2.96117	1.82966	2.54602	3.09355	3.27968	3.17012		-27	0.0846	0.11486	0.1431	0.17114	0.14563
-26	2.00561	2.69795	3.32108	3.67274	3.48189	2.10194	3.08473	3.76119	4.05773	3.90699		-26	0.05286	0.15873	0.23855	0.14822	0.15521
-25	2.17176	3.11104	3.87736	4.28366	4.31222	2.37264	3.64664	4.508	4.93537	4.68845		-25	0.02642	0.22115	0.3084	0.18262	0.12924
-24	2.39848	3.66415	4.79079	5.25051	5.25103	2.74381	4.41733	5.61537	6.08229	5.79622		-24	0.11251	0.28107	0.34845	0.16493	0.1199
-23	2.64449	4.22781	5.7083	6.25471	6.44321	3.12022	5.21423	6.80288	7.35343	6.94566		-23	0.23367	0.36008	0.34747	0.22327	0.02815
-22	2.98733	5.08403	7.0279	7.75024	7.76781	3.65609	6.36006	8.4836	9.06546	8.64995		-22	0.3271	0.43299	0.36329	0.2207	0.0582
-21	3.36251	5.97267	8.3475	9.26157	9.49076	4.20398	7.53002	10.2076	10.8978	10.3683		-21	0.45684	0.49862	0.37675	0.26713	0.24731
-20	3.93332	7.29987	10.3633	11.5476	11.3806	5.14591	9.26588	12.3227	13.3174	12.7706		-20	0.52607	0.53224	0.37555	0.22831	0.33306
-19	4.57667	8.6925	12.4002	13.8333	13.9849	6.12688	11.0017	14.483	15.7773	15.1731		-19	0.5595	0.52752	0.36669	0.21225	0.37366
-18	5.50033	10.6619	14.8485	16.6993	16.8405	7.50071	13.4592	17.3421	18.5732	18.1884		-18	0.53716	0.49037	0.31989	0.20787	0.36472
-17	6.85491	13.0993	17.8648	20.0866	19.9957	9.38929	16.1468	20.3684	21.7734	21.3895		-17	0.48835	0.44101	0.29805	0.18838	0.35815
-16	8.85016	16.1515	21.398	23.9123	23.8726	12.1302	19.6561	24.3925	25.5225	25.4432		-16	0.4557	0.41447	0.30195	0.17457	0.33907
-15	11.7017	19.8767	25.644	28.4229	28.0976	15.8582	23.9201	28.5135	30.0043	29.5848		-15	0.41123	0.39571	0.27981	0.15902	0.33321
-14	15.7078	24.3621	30.2673	32.9835	32.8846	20.8128	29.0033	33.7276	34.9811	34.4698		-14	0.40351	0.38798	0.27527	0.13419	0.32788
-13	21.1013	29.7639	35.608	37.9736	38.1626	27.3421	34.9425	38.7777	40.1584	39.5508		-13	0.39676	0.38798	0.28956	0.16055	0.34063
-12	27.8331	35.9196	41.2703	43.4041	43.2334	35.2091	41.2437	44.7326	45.7166	45.0069		-12	0.40653	0.38039	0.28664	0.14531	0.37664
-11	35.719	42.5506	47.2824	49.481	49.2733	44.0419	48.0615	51.1924	51.9771	51.0419		-11	0.41769	0.37067	0.29998	0.15541	0.42249
-10	44.7644	49.6967	53.703	55.8489	55.3634	53.5266	55.5434	57.8615	58.4067	57.3371		-10	0.41573	0.38664	0.27583	0.12519	0.44439
-9	54.2244	57.1372	60.361	62.17	62.2824	62.7251	63.0503	64.0992	64.8307	63.9499		-9	0.35925	0.35086	0.24831	0.11533	0.40935
-8	63.4609	64.4782	66.9373	68.0997	69.0544	71.1351	69.7286	70.0768	71.1114	70.6021		-8	0.29854	0.2887	0.25192	0.14981	0.35328
-7	72.0347	71.5627	72.9877	74.0653	74.904	77.9534	75.7254	75.8038	76.6942	76.7656		-7	0.21675	0.23913	0.2392	0.1301	0.27568
-6	79.4865	78.2792	78.9921	79.643	80.5275	83.7896	81.4095	81.3379	81.7528	81.8747		-6	0.14511	0.21235	0.17881	0.21838	0.17013
-5	85.8057	84.1206	84.4783	84.9549	84.8233	88.2599	86.5995	86.4437	86.3163	87.1821		-5	0.06981	0.20481	0.17648	0.26824	0.04961
-4	90.9635	89.2221	89.0174	89.6275	89.1441	92.1431	91.0768	90.0065	89.8862	91.5411		-4	0.05657	0.20358	0.10027	0.27213	0.02509
-3	94.7296	93.3133	92.8085	93.4238	92.7041	95.2983	94.2096	93.5288	93.4337	94.3007		-3	0.09577	0.13841	0.11342	0.18661	0.09056
-2	97.313	96.237	95.7724	96.1139	95.8048	97.3923	96.8484	96.1383	96.2217	96.8113		-2	0.1144	0.07775	0.03707	0.16511	0.09801
-1	99.0227	98.4884	97.9628	98.1324	97.9401	98.6849	98.568	98.0368	99.0277	98.6225		-1	0.21866	0.06207	0.11574	0.15738	0.08403
0	99.8571	99.811	99.5022	99.472	99.232	99.7516	99.8249	99.4345	100.354	99.6925		0	0.1334	0.02275	0.04709	0	0
1	100	100	100	100	100	100	100	100	100	100		1	0.41169	0.12402	0.05405	0.04642	0.41493
2	99.498	99.4292	99.5609	100.032	99.817	99.8137	99.581	99.3618	98.9773	99.92		2	0.31751	0.13958	0.00915	0.14175	0.51852
3	98.2509	98.0926	98.3789	98.8722	98.8229	99.1195	98.6118	97.9964	97.8997	99.4019		3	0.34457	0.21794	0.05502	0.1525	0.4165
4	96.1803	95.8591	96.1681	96.2863	96.6876	97.5221	96.8547	95.8394	95.9395	97.62		4	0.39426	0.21959	0.10356	0.21874	0.35201
5	93.3039	92.7345	92.788	92.8959	93.0845	95.0443	94.072	92.9876	93.2455	94.7253		5	0.38022	0.25993	0.14393	0.26821	0.42318
6	89.6593	88.526	88.3894	88.9344	88.7673	91.9794	90.8517	89.6995	89.9489	91.1074		6	0.3947	0.29373	0.08165	0.26428	0.44676
7	84.8016	83.3947	83.6078	84.8149	84.0373	88.226	86.7058	85.757	85.6935	86.8577		7	0.43983	0.31584	0.1507	0.24011	0.45809
8	78.5861	77.5373	78.6296	79.9986	78.9593	83.609	81.7784	81.1036	80.9071	81.6156		8	0.43892	0.3421	0.18391	0.22539	0.46081
9	71.3576	71.1629	72.9239	74.2664	73.5223	78.213	75.9192	75.8636	75.7387	76.1675		9	0.45929	0.35103	0.22982	0.22044	0.48451
10	63.1429	64.3529	66.7713	68.5127	67.7158	70.994	69.2534	70.0202	70.3508	70.3735		10	0.44202	0.35651	0.22886	0.21656	0.47807
11	54.1136	56.998	60.4605	62.364	61.7513	62.663	62.3668	63.8294	64.5227	64.4162		11	0.42568	0.36095	0.22079	0.19498	0.433
12	44.9377	49.643	53.8792	56.2044	55.7402	53.6225	55.1651	57.2128	57.9687	58.3406		12	0.39578	0.36062	0.21184	0.17807	0.37753
13	36.1049	42.3557	47.3488	49.7037	49.6357	44.1559	48.1134	50.6786	51.4887	51.7267		13	0.39742	0.37415	0.22688	0.19289	0.33512
14	28.001	35.655	41.2039	43.889	43.6641	35.2351	41.2669	44.8748	45.2506	45.9429		14	0.40434	0.39558	0.23223	0.19344	0.31135
15	21.1584	29.6148	35.5518	38.2753	38.0693	27.4742	34.8774	39.1202	39.6846	40.123		15	0.42524	0.40849	0.23933	0.21609	0.31209
16	15.721	24.2905	30.4588	33.1968	32.8186	21.0543	29.1552	33.667	34.5072	34.9114		16	0.47947	0.44078	0.28264	0.21065	0.35495
17	11.5434	19.6492	25.6082	28.5163	28.108	16.005	23.9889	28.7575	29.6133	30.1694		17	0.58261	0.49928	0.30287	0.1943	0.43756
18	8.4639	15.873	21.4437	23.9421	23.8428	12.2758	19.7518	24.4329	25.5035	25.3779		18	0.65103	0.56726	0.34164	0.2622	0.54953
19	6.33127	12.733	17.8484	20.1871	19.7355	9.67094	16.2644	20.6681	21.8048	21.5517		19	0.75825	0.6012	0.39048	0.30864	0.64782
20	4.85573	10.2926	14.6501	16.6861	16.3872	7.79195	13.5155	17.3154	18.46	18.2345		20	0.79798	0.61398	0.42066	0.31523	0.67071
21	3.85543	8.24082	12.0832	13.8713	13.5812	6.35491	11.185	14.6082	15.4099	15.413		21	0.74114	0.63127	0.44813	0.31456	0.5965
22	3.19726	6.66899	9.85499	11.4018	11.2141	5.28916	9.26463	12.2273	13.0038	12.685		22	0.61767	0.61553	0.45038	0.32734	0.51803
23	2.78277	5.56654	8.2219	9.38476	9.04109	4.38934	7.72949	10.189	10.8518	10.5716		23	0.52049	0.58873	0.44509	0.27444	0.41306
24	2.43403	4.54564	6.64165	7.36738	7.51875	3.67478	6.36943	8.27921	8.78912	8.45847		24	0.4102	0.53301	0.43338	0.2911	0.31849
25	2.21821	3.83023	5.49105	6.17103	6.07895	3.1691	5.35136	6.88213	7.3261	7.06866		25	0.332	0.47227	0.39274	0.24906	0.22547
26	2.0199	3.16912	4.37058	4.97468	5.01382	2.74635	4.43372	5.55607	5.89892	5.69372		26	0.25747	0.38781	0.33668	0.27918	0.1666
27	1.86	2.75423	3.65245	4.18741	4.01543	2.4249	3.73999	4.60349	4.88429	4.76482		27	0.18335	0.29183	0.2464	0.18317	0.11033
28	1.71626	2.35745	2.94376	3.42205	3.42591	2.12485	3.09792	3.69026	3.88075	3.86959		28	0.09618	0.18632	0.15412	0.13932	0.04991
29	1.60963	2.06388	2.54466	2.88798	2.85308	1.85308	2.58879	3.0656	3.23342	3.18612		29	0.00217	0.0816	0.01922	0.03452	0.028
30	1.50081	1.78528	2.14552	2.37683	2.44931	1.57267	2.09092	2.44708	2.5862	2.53148		30	0.10477	0.0198	0.09783	0.07055	0.11582
31	1.38629	1.61779	1.93048	2.1001	2.05207	1.2799	1.62663	1.90015	1.94648	1.88405		31	0.15622	0.09912	0.19812	0.24076	0.16654
32	1.28596	1.45403	1.71732	1.86151	1.8112	1.03945	1.21798	1.36363	1.30699	1.23786		32	0.18362	0.15535	0.26128	0.3215	0.17102
33	1.22593	1.32813	1.53353	1.69317	1.57036	0.88085	1.00663	1.07586	0.97684	0.88943		33	0.2056	0.19811	0.32705	0.39347	0.17469
34	1.16201	1.20468	1.35131	1.54132	1.43503	0.7385	0.80703	0.78818	0.66649	0.62004		34	0.22813	0.22848	0.34609	0.42534	0.18323
35	1.08568	1.11943	1.23791	1.40409	1.29973	0.62398	0.65764	0.61046	0.49522	0.43453		35	0.22943	0.2485	0.35671	0.48671	0.19798
36	1.00791	1.03421	1.13048	1.27116	1.2637	0.52994	0.52029	0.43274	0.34114	0.27848		36	0.21795	0.2481	0.33759	0.51529	0.19513
37	0.92502	0.95022	1.02272	1.1683	1.23291	0.47392	0.44594	0.34847	0.26071	0.19906		37	0.20006	0.24376	0.3282	0.48335	0.18625
38	0.85157	0.86623	0.91494	1.07715	1.12177	0.42132	0.37301	0.2681	0.19431	0.15409		38	0.19018	0.24097	0.33539	0.45281	0.19207
39	0.81375	0.80053	0.84346	1.01677	1.00169	0.37567	0.31039	0.2026	0.14575	0.09448
40	0.77287	0.73482	0.77889	0.97159	0.9977	0.33012	0.25118	0.13841	0.10164	0.02699

## Sheet: 3 cm_PDD and Gamma_SSD
									Gamma index
	Circular cerrobend-cutout + 6 cm applicator ( C)			Fixed-size electron cone applicator (FC)					2%/ 2mm (C vs FC)			1% /1mm (C vs FC)
Depth (mm)	95 cm_C	100 cm_C	105 cm_C	95 cm_FC	100 cm_FC	105 cm_FC		Depth (mm)	95 cm	100 cm	105 cm	95 cm*	100 cm*	105 cm*
0	--	82.2	84.3	--	84.4	85.5		0	--	1.0424	0.53211		2.0849	1.0642
1	--	82.6	84	--	84.1	85.2		1	--	0.78738	0.47312		1.5748	0.94624
2	--	84.6	84.3	--	86	84.4		2	--	0.32405	0.02823		0.64809	0.05647
3	--	86.7	86.7	--	87.8	86.4		3	--	0.27305	0.06503		0.5461	0.13005
4	--	88.6	88.8	--	89.7	88.4		4	--	0.25884	0.09684		0.51769	0.19367
5	90.7	90.2	90.5	89.8	91.1	90		5	0.22805	0.26231	0.1244	0.45609	0.52461	0.2488
6	92.1	91.9	92	91.5	92.7	91.7		6	0.15264	0.23138	0.07824	0.30528	0.46275	0.15649
7	93.8	93.5	93.9	93.2	94.3	93.4		7	0.15684	0.21694	0.11947	0.31368	0.43388	0.23894
8	95.3	95.3	95.4	94.9	95.7	95		8	0.09366	0.11796	0.14632	0.18732	0.23592	0.29264
9	96.7	96.5	97	96.9	96.8	96.2		9	0.03927	0.09086	0.2356	0.07855	0.18172	0.4712
10	97.8	97.9	98.2	97.9	98.2	97.6		10	0.02554	0.08561	0.19809	0.05109	0.17122	0.39618
11	99	98.9	99.5	99.3	99.3	98.6		11	0.08218	0.12008	0.37774	0.16435	0.24017	0.75549
12	99.6	99.7	99.8	100	100	99.2		12	0.1532	0.13611	0.2274	0.30639	0.27222	0.45479
13	100	100	100	99.9	99.7	100		13	0.07308	0.14535	0.02802	0.14615	0.2907	0.05605
14	99.7	99.1	99.6	99.7	99.5	100		14	0.00043488	0.0997	0.15475	0.00086975	0.19939	0.3095
15	99.1	98.3	98.4	98.4	97.9	99.2		15	0.18806	0.09237	0.17213	0.37611	0.18474	0.34426
16	97.1	96.5	97	96.6	96.3	97.1		16	0.12195	0.05127	0.03791	0.24389	0.10253	0.07582
17	94.6	93.8	94.4	94.2	93.6	95.6		17	0.07409	0.04369	0.18203	0.14818	0.08739	0.36406
18	91.4	90.3	91	91.3	90.1	92.5		18	0.01168	0.03091	0.19646	0.02336	0.06182	0.39293
19	87.7	86.5	87.3	87.7	86.2	88.9		19	0.01133	0.0327	0.18026	0.02266	0.0654	0.36052
20	83	81.6	82.7	83.3	81.2	84.6		20	0.02517	0.04015	0.17626	0.05034	0.08031	0.35251
21	77.5	76.4	77.2	78	76.3	79.3		21	0.03528	0.01629	0.1763	0.07056	0.03257	0.35259
22	71.7	70.2	71.5	72.2	70.2	73.5		22	0.04108	0.0055	0.15556	0.08217	0.01099	0.31112
23	65.4	63.6	65	65.7	63.5	67.1		23	0.02598	0.00162	0.15086	0.05195	0.00323	0.30173
24	58.5	56.7	58.1	58.7	56.8	60.2		24	0.01839	0.01521	0.13639	0.03678	0.03043	0.27278
25	51.5	49.5	50.9	51.1	49.8	52.7		25	0.03123	0.02567	0.13504	0.06246	0.05134	0.27008
26	44.2	42	43.9	44	42.3	45.8		26	0.01624	0.02247	0.13279	0.03248	0.04494	0.26558
27	37.1	35.1	36.8	37	35.4	38.5		27	0.00784	0.02039	0.11501	0.01567	0.04079	0.23001
28	30.2	28.4	29.9	30.2	28.5	31.3		28	0.01187	0.00591	0.1142	0.02374	0.01183	0.2284
29	24	22.3	23.6	24.1	22.4	25.2		29	0.00505	0.01256	0.1397	0.0101	0.02513	0.2794
30	18.6	17	18	18.7	17	19.5		30	0.01328	0.01061	0.14303	0.02656	0.02122	0.28606
31	13.8	12.3	13.2	13.9	12.4	14.4		31	0.01525	0.00612	0.13704	0.0305	0.01223	0.27407
32	9.9	8.8	9.6	9.9	8.7	10.3		32	0.00842	0.00538	0.10788	0.01685	0.01077	0.21576
33	6.9	6	6.6	6.9	5.9	7.2		33	0.00393	0.01211	0.12061	0.00786	0.02421	0.24121
34	4.7	3.9	4.5	4.6	4	4.8		34	0.02023	0.02688	0.08593	0.04045	0.05375	0.17185
35	3.1	2.5	2.9	3	2.6	3.2		35	0.02636	0.02941	0.11189	0.05272	0.05883	0.22379
36	2.1	1.7	2.1	2	1.6	2.2		36	0.03106	0.02433	0.06442	0.06213	0.04867	0.12883
37	1.5	1.3	1.5	1.4	1.2	1.6		37	0.05256	0.02927	0.01916	0.10512	0.05854	0.03831
38	1.2	1.1	1.2	1	1	1.3		38	0.07583	0.05128	0.04568	0.15165	0.10255	0.09136
39	1.1	1	1.1	0.9	0.9	1.2		39	0.08004	0.04758	0.05612	0.16009	0.09515	0.11225
40	1	0.9	1	0.8	0.9	1.1		40	0.06556	0.0132	0.04995	0.13111	0.02641	0.09991
41	0.9	0.9	1	0.8	0.8	1.1		41	0.06164	0.04874	0.06854	0.12328	0.09748	0.13708
42	0.9	0.8	1	0.8	0.9	1.1		42	0.07601	0.01339	0.06747	0.15202	0.02677	0.13494
43	0.9	0.9	1	0.8	0.8	1.1		43	0.05138	0.01649	0.05651	0.10276	0.03299	0.11302
44	0.9	0.8	1	0.8	0.8	1.1		44	0.0509	0.02619	0.05578	0.1018	0.05238	0.11156
45	0.8	0.9	1	0.8	0.8	1.1		45	0.03424	0.03393	0.04422	0.06847	0.06786	0.08844
46	0.9	0.8	1	0.7	0.8	1.1		46	0.06373	0.02911	0.04729	0.12747	0.05822	0.09459
47	0.9	0.8	1	0.8	0.8	1.1		47	0.05275	0.02429	0.05037	0.1055	0.04858	0.10074
48	0.8	0.8	1	0.7	0.8	1.1		48	0.06741	0.03042	0.05345	0.13482	0.06084	0.10689
49	0.8	0.8	0.9	0.7	0.7	1.1		49	0.04053	0.03655	0.05652	0.08106	0.0731	0.11304
50	0.8	0.8	0.9	0.7	0.7	1		50	0.05467	0.02955	0.0596	0.10933	0.05909	0.11919
51	0.8	0.8	0.9	0.7	0.8	1		51	0.05633	0.02254	0.06542	0.11266	0.04509	0.13085
52	0.8	0.8	0.9	0.7	0.7	1		52	0.05799	0.01674	0.07125	0.11598	0.03348	0.14251
53	0.8	0.8	0.9	0.7	0.7	1		53	0.05965	0.01094	0.07708	0.11931	0.02187	0.15416
54	0.8	0.8	0.9	0.7	0.7	1		54	0.06132	0.01447	0.08291	0.12263	0.02895	0.16582
55	0.8	0.8	0.9	0.7	0.7	1		55	0.06298	0.01801	0.08874	0.12596	0.03602	0.17748
56	0.8	0.8	0.9	0.7	0.7	1		56	0.0605	0.00361	0.08069	0.121	0.00721	0.16139
57	0.8	0.7	0.9	0.7	0.8	1		57	0.05803	0.0108	0.07265	0.11605	0.0216	0.1453
58	0.8	0.7	0.9	0.7	0.7	1		58	0.05555	0.00758	0.0646	0.1111	0.01517	0.12921
59	0.8	0.8	0.9	0.7	0.7	1		59	0.05307	0.02597	0.05656	0.10614	0.05194	0.11312
60	0.8	0.8	0.9	0.7	0.7	1		60	0.0506	0.04118	0.04851	0.10119	0.08237	0.09703
61	0.7	0.8	0.8	0.7	0.7	0.9		61	0.04765	0.0564	0.04968	0.09531	0.11279	0.09936
62	0.7	0.8	0.8	0.6	0.7	0.9		62	0.04471	0.04149	0.05085	0.08942	0.08298	0.10169
63	0.7	0.7	0.8	0.6	0.7	0.9		63	0.04177	0.02658	0.05201	0.08354	0.05316	0.10403
64	0.7	0.7	0.8	0.6	0.7	0.9		64	0.03883	0.02428	0.05318	0.07765	0.04857	0.10636
65	0.7	0.7	0.8	0.6	0.7	0.9		65	0.03588	0.02199	0.05435	0.07177	0.04398	0.1087

## Sheet: 3 cm_ Profile_Gamma_depth_(IN)
SSD :100 cm	Circular cerrobend-cutout + 6 cm applicator (C )					Fixed-size electron cone applicator (FC)						Gamma evaluation_2%/ 2mm (C vs FC)
Position(mm)	R100_C	R90_C	R70_C	R50_C	(1/2)R90_C	R100_FC	R90_FC	R70_FC	R50_FC	(1/2)R90_FC		Position(mm)	R100_FC	R90_FC	R70_FC	R50_FC	(1/2)R90_FC
-45	0.64679	0.5482	0.53068	0.61077	0.8052	0.31407	0.26762	0.17418	0.16252	0.52669		-42	0.15347	0.12741	0.18548	0.28234	0.1349
-44	0.64679	0.5482	0.53664	0.62421	0.8052	0.36109	0.31132	0.16306	0.16248	0.55984		-41	0.15297	0.13078	0.19539	0.28399	0.15246
-43	0.70477	0.60635	0.57394	0.67587	0.84148	0.41097	0.35826	0.19056	0.16232	0.59329		-40	0.15037	0.1181	0.19725	0.27413	0.15652
-42	0.77814	0.6651	0.61794	0.7275	0.90405	0.47471	0.40987	0.24602	0.16209	0.63397		-39	0.15607	0.12194	0.18497	0.27628	0.1665
-41	0.85643	0.74438	0.71119	0.77913	0.98138	0.54293	0.48199	0.31892	0.21041	0.67544		-38	0.16731	0.11717	0.15903	0.27589	0.16866
-40	0.93619	0.82453	0.80437	0.83899	1.06985	0.6387	0.58758	0.40728	0.28976	0.75576		-37	0.16063	0.10696	0.14374	0.27783	0.1845
-39	1.04484	0.95049	0.89666	0.9421	1.17103	0.73516	0.70467	0.52293	0.38663	0.83609		-36	0.13748	0.05761	0.09417	0.26136	0.20271
-38	1.16365	1.08043	0.99148	1.05236	1.28261	0.8367	0.8441	0.66695	0.49725	0.94332		-35	0.12322	0.03599	0.07166	0.24494	0.21506
-37	1.29743	1.2375	1.16809	1.22078	1.42264	0.94776	1.02099	0.86978	0.6573	1.05054		-34	0.10645	0.02202	0.0254	0.18672	0.18155
-36	1.43702	1.39795	1.34473	1.39544	1.58791	1.15507	1.28125	1.14741	0.86483	1.17906		-33	0.06798	0.04141	0.01958	0.15319	0.14999
-35	1.63621	1.65109	1.61339	1.66855	1.7489	1.36659	1.57688	1.4607	1.16074	1.30796		-32	0.0021	0.13118	0.06232	0.0567	0.10114
-34	1.86195	1.92062	1.88395	1.94357	1.90604	1.63389	1.96795	1.82759	1.55627	1.53335		-31	0.07108	0.19294	0.11063	0.02993	0.05648
-33	2.10859	2.32849	2.3556	2.40783	2.0744	1.90881	2.41885	2.30814	2.0701	1.76276		-30	0.15688	0.30717	0.2325	0.1863	0.06255
-32	2.36543	2.76886	2.8399	2.87213	2.25495	2.32765	3.07004	2.99085	2.74721	2.04467		-29	0.21312	0.35301	0.2797	0.23347	0.16341
-31	2.69221	3.33311	3.52156	3.52379	2.4549	2.75059	3.78296	3.80708	3.59532	2.32932		-28	0.2769	0.41895	0.36047	0.30695	0.28641
-30	3.05859	3.93242	4.22491	4.18301	2.67586	3.3722	4.743	4.92101	4.74744	2.81497		-27	0.30617	0.42152	0.36704	0.33152	0.38024
-29	3.58961	4.79316	5.26143	5.32058	2.95021	3.99381	5.76815	6.14603	6.0447	3.3157		-26	0.33368	0.44423	0.40273	0.34559	0.47179
-28	4.22599	5.74559	6.35665	6.50559	3.28678	4.90062	7.13522	7.67186	7.66469	3.97199		-25	0.2946	0.41047	0.39814	0.31859	0.52354
-27	5.07543	7.06861	7.90945	8.10712	3.72741	5.80743	8.57585	9.33242	9.39721	4.64365		-24	0.30841	0.41317	0.40197	0.30652	0.49533
-26	6.07294	8.55073	9.56936	9.77628	4.30065	7.18877	10.5084	11.4711	11.4499	5.61867		-23	0.26856	0.40561	0.39687	0.29457	0.51073
-25	7.48666	10.5143	11.7594	11.9816	5.14086	8.58486	12.4985	13.7164	13.5978	6.63111		-22	0.25055	0.3735	0.33388	0.24885	0.46954
-24	9.22746	12.7151	14.1167	14.3128	6.35004	10.6359	15.1029	16.4759	16.1935	8.16015		-21	0.24148	0.34774	0.29071	0.25792	0.41633
-23	11.4159	15.4267	16.9492	17.2128	7.87942	12.9814	18.1226	19.4097	19.2629	10.1998		-20	0.23232	0.31993	0.27061	0.23095	0.35376
-22	14.3204	18.5954	20.3763	20.5463	10.2025	16.0447	21.4372	22.6246	22.4305	12.9543		-19	0.23451	0.30574	0.25863	0.22824	0.31707
-21	17.9001	22.2669	24.0532	24.198	13.4245	19.901	25.3374	26.2274	26.2522	16.461		-18	0.24652	0.29301	0.28096	0.21698	0.29725
-20	22.3097	26.568	28.0639	28.0529	17.8129	24.6264	29.7037	30.3666	30.1241	21.3263		-17	0.26415	0.30279	0.30379	0.19622	0.29472
-19	27.7251	31.3687	32.4382	32.4254	23.5404	30.4845	34.5922	34.7762	34.6272	27.5071		-16	0.28557	0.30785	0.29449	0.18206	0.27321
-18	33.9419	36.5458	37.003	37.1507	30.5412	37.0804	39.8262	39.9803	39.387	35.0867		-15	0.27714	0.27746	0.25306	0.21362	0.23549
-17	40.7529	42.0565	42.0761	42.2158	38.6002	44.4084	45.6363	45.4614	44.4035	43.7016		-14	0.22407	0.23509	0.2106	0.25089	0.18294
-16	47.9631	47.8871	47.642	47.7123	47.61	51.9971	51.5997	50.898	49.7192	52.3802		-13	0.17189	0.20256	0.20406	0.24335	0.05614
-15	55.2444	53.8358	53.3985	53.1385	56.8155	59.3889	57.1657	56.0548	55.3823	60.8062		-12	0.09384	0.17208	0.17875	0.21325	0.12868
-14	62.5072	59.7553	58.7913	58.2923	65.3155	65.8943	62.5509	60.8576	60.7308	67.9538		-11	0.0205	0.16285	0.15744	0.20727	0.31439
-13	69.3909	65.6219	63.7746	63.0482	73.0458	71.8467	67.86	65.8536	65.3863	73.7007		-10	0.10467	0.14816	0.13364	0.2145	0.5026
-12	75.5148	71.0573	68.9024	67.7521	79.9278	76.7568	72.7442	70.6577	69.9454	78.8265		-9	0.19966	0.13531	0.05974	0.18832	0.70444
-11	80.7925	75.8631	73.833	72.7988	85.2834	81.1804	77.3768	75.3416	74.8268	82.9895		-8	0.27719	0.10658	0.04102	0.21233	0.75333
-10	85.3956	80.4038	78.4395	77.5945	89.4652	84.7225	81.6459	79.6119	79.436	86.5002		-7	0.26586	0.06857	0.06905	0.14654	0.81275
-9	89.1399	84.479	82.7832	81.7689	92.8726	87.8534	85.4224	83.2268	83.2577	89.2761		-6	0.35032	0.0101	0.163	0.06443	0.78347
-8	92.1044	87.8204	86.2879	85.5914	95.0373	90.5397	88.5204	86.5741	87.2146	91.7083		-5	0.39457	0.00703	0.15951	0.05112	0.73606
-7	94.4686	90.9495	89.2055	89.2762	96.8861	93.1338	91.3488	89.6526	90.2604	93.7634		-4	0.34801	0.02778	0.04326	0.04632	0.57406
-6	96.2325	93.6869	91.753	92.4744	98.1384	94.9614	93.6339	92.8445	92.7889	95.4707		-3	0.22191	0.00505	0.08448	0.04801	0.47671
-5	97.5244	95.6048	94.4144	94.7054	98.9241	96.278	95.5756	95.2432	94.9082	96.9302		-2	0.18827	0.01078	0.02193	0.01433	0.2876
-4	98.5951	97.2027	96.7012	96.4193	99.2432	97.5059	97.0987	96.8662	96.5933	97.8431		-1	0.06472	0.0038	0.07669	0.08174	0.09758
-3	99.4724	98.5047	98.0133	97.9985	99.6809	98.7149	98.4907	98.3108	98.1509	98.5405		0	0.03671	0	0	0	0
-2	99.7973	99.3105	99.1326	99.2257	99.8733	99.3622	99.3362	99.1932	99.1816	99.1968		1	0.05338	0.04182	0.22515	0.02509	0.11199
-1	100.032	99.9435	99.9869	100.159	100.022	99.7525	99.9366	99.8324	99.9363	99.8237		2	0.13793	0.07114	0.24908	0.07633	0.16705
0	100	100	100	100	100	100	100	100	100	100		3	0.06312	0.04156	0.10016	0.26245	0.00146
1	99.9149	99.9915	99.873	99.7337	99.9599	99.8286	99.9006	99.3311	99.6642	99.7257		4	0.04909	0.08478	0.09354	0.3474	0.10057
2	99.573	99.5535	99.0625	98.7391	99.737	99.2765	99.3225	98.373	98.9558	99.3829		5	0.05696	0.07958	0.16042	0.29356	0.25741
3	98.8829	98.2789	97.7198	96.8018	99.0604	98.6007	98.4125	97.4473	97.9482	99.0597		6	0.00518	0.06685	0.19028	0.23994	0.3694
4	97.888	96.8024	95.9258	95.1982	98.5232	97.7439	97.1039	96.2486	96.5122	98.2662		7	0.01787	0.07338	0.13979	0.15249	0.50273
5	96.7895	95.2216	94.0508	93.5486	97.938	96.7825	95.5195	94.8364	94.6824	97.176		8	0.05804	0.16208	0.09726	0.1555	0.53395
6	95.1834	92.953	91.4617	91.3328	97.0785	95.2784	93.283	92.6012	92.5013	95.8537		9	0.02566	0.20612	0.02084	0.16626	0.41342
7	93.4552	90.6074	88.8463	89.0926	96.1549	93.3536	90.981	89.7796	89.8415	94.2835		10	0.10414	0.20406	0.08613	0.24283	0.31551
8	90.9223	87.4628	85.8235	85.5363	94.6717	91.1366	88.5331	86.5985	86.6857	92.2794		11	0.19486	0.21068	0.17233	0.25833	0.20438
9	88.046	83.5911	82.5685	81.7781	92.0196	88.2313	85.2396	82.7417	83.0705	89.8423		12	0.24086	0.23482	0.21871	0.1839	0.04775
10	84.5802	79.7074	77.9971	77.1905	88.8623	84.9881	81.3426	78.7348	79.4707	86.9037		13	0.26881	0.24038	0.2496	0.19347	0.08909
11	79.7883	74.9769	73.0379	72.8324	84.8842	81.4155	77.0143	74.5578	75.1433	83.3941		14	0.28668	0.25806	0.24889	0.17166	0.16007
12	74.6515	70.284	68.3044	68.5692	79.6328	77.0766	72.537	70.255	70.1809	79.2262		15	0.30368	0.28657	0.24633	0.19309	0.23346
13	68.6544	65.1377	63.4438	63.4858	73.0394	71.8801	67.6581	65.9049	65.4925	74.1326		16	0.2866	0.27096	0.24056	0.20947	0.25169
14	62.1002	59.355	58.4168	58.5218	65.7035	65.9	62.3839	61.0752	60.2579	68.0155		17	0.274	0.28466	0.24332	0.19108	0.26708
15	55.0169	53.639	53.094	52.9946	56.8877	59.3422	56.9627	55.8291	55.1642	60.8228		18	0.2434	0.30482	0.26613	0.19191	0.29658
16	47.5314	47.9059	47.6486	47.5777	47.9371	52.0485	51.0575	50.3628	49.8852	52.4429		19	0.22937	0.3055	0.27701	0.20462	0.33011
17	40.2531	41.8871	42.2601	42.4422	39.0203	44.3969	45.3594	44.806	44.4402	43.5478		20	0.23677	0.33993	0.26376	0.23665	0.37308
18	33.4468	36.4773	37.1213	37.2334	30.6582	37.0538	39.8305	39.6681	39.2673	35.1298		21	0.26716	0.35281	0.29597	0.23389	0.46414
19	27.3955	31.1411	32.3681	32.5356	23.4811	30.3237	34.4579	34.991	34.5017	27.654		22	0.31739	0.37549	0.33931	0.28291	0.57088
20	22.0235	26.4773	28.0989	28.176	17.7247	24.6397	29.7185	30.3653	30.294	21.4115		23	0.36714	0.40137	0.37437	0.31737	0.67634
21	17.3957	22.2327	23.9743	24.2148	13.1415	19.8553	25.3089	26.1855	26.1248	16.5717		24	0.38967	0.42994	0.42087	0.29554	0.75079
22	13.8098	18.4722	20.2622	20.4471	9.76686	16.0571	21.3929	22.5868	22.6524	13.014		25	0.43649	0.44839	0.40367	0.31695	0.73609
23	10.8012	15.3553	16.9367	17.3188	7.34354	13.0747	17.9821	19.3097	19.404	10.3213		26	0.48537	0.4963	0.43056	0.33507	0.72665
24	8.73049	12.6472	14.0295	14.4777	5.6668	10.574	15.1293	16.3016	16.258	8.27907		27	0.47933	0.49892	0.3853	0.37096	0.62244
25	6.90272	10.2181	11.6459	11.8816	4.57212	8.65911	12.5736	13.7948	13.6451	6.80586		28	0.45175	0.433	0.32756	0.31157	0.49485
26	5.63538	8.37913	9.50233	9.71262	3.68412	7.21009	10.4569	11.3283	11.3133	5.65276		29	0.39306	0.42265	0.30466	0.26827	0.39948
27	4.52987	6.81762	7.83738	7.9391	3.1492	6.00619	8.66791	9.45864	9.44971	4.73925		30	0.29635	0.34617	0.23856	0.15685	0.27373
28	3.8203	5.60804	6.47865	6.52762	2.77864	4.9466	6.96716	7.60767	7.60544	3.94485		31	0.17957	0.28821	0.18001	0.07877	0.18734
29	3.16303	4.51514	5.15388	5.27712	2.41433	4.17982	5.7673	6.204	6.13639	3.32197		32	0.09721	0.17275	0.07708	0.04525	0.09174
30	2.7541	3.73088	4.14431	4.25004	2.19258	3.46663	4.61067	4.80034	4.69976	2.78362		33	0.03056	0.13393	0.02871	0.10762	0.03085
31	2.3857	3.08554	3.36298	3.47452	1.97996	2.87815	3.77165	3.85681	3.67388	2.37761		34	0.00603	0.03629	0.05122	0.18782	0.03963
32	2.10642	2.56647	2.73826	2.8108	1.8326	2.34974	2.95568	2.91801	2.70918	2.02263		35	0.02134	0.02034	0.08669	0.24885	0.10293
33	1.8454	2.11223	2.25243	2.30164	1.69101	1.97525	2.40638	2.31882	2.06875	1.75463		36	0.03807	0.09457	0.13645	0.29792	0.14198
34	1.64596	1.79042	1.85596	1.88673	1.57853	1.64303	1.8667	1.73746	1.49914	1.49672		37	0.06219	0.08807	0.17223	0.3224	0.13804
35	1.461	1.54987	1.55254	1.63229	1.46924	1.43722	1.50839	1.36772	1.12239	1.25752		38	0.08302	0.09483	0.19988	0.32647	0.13496
36	1.30179	1.34416	1.31021	1.40949	1.35313	1.23684	1.15198	1.02142	0.80648	1.06387		39	0.10222	0.10763	0.19656	0.31396	0.1244
37	1.14985	1.16371	1.14566	1.25393	1.23611	1.05445	0.98554	0.79228	0.60173	0.95844		40	0.1249	0.13479	0.19554	0.29744	0.1239
38	1.04275	1.0103	0.99067	1.10188	1.1323	0.88574	0.81906	0.58221	0.44237	0.86107		41	0.14092	0.13506	0.20193	0.28041	0.12313
39	0.95061	0.87902	0.85006	0.95933	1.03048	0.76827	0.66265	0.45372	0.32602	0.78083		42	0.13406	0.13666	0.20431	0.25842	0.12803
40	0.89145	0.77687	0.73658	0.82816	0.95114	0.65608	0.50655	0.34314	0.23087	0.70255
41	0.84447	0.7027	0.6713	0.73751	0.87578	0.56793	0.432	0.26626	0.17504	0.6288
42	0.77458	0.63641	0.60894	0.66017	0.82314	0.48901	0.36266	0.19944	0.1433	0.56656
43	0.69487	0.57896	0.55313	0.64765	0.77516	0.45851	0.30804	0.16518	0.11174	0.53388
44	0.64307	0.52144	0.50503	0.63039	0.72619	0.4258	0.25507	0.14297	0.08031	0.49691
45	0.60437	0.46385	0.47773	0.57849	0.67698	0.37834	0.2257	0.1284	0.07297	0.44775

## Sheet: 3 cm_ Profile_Gamma_depth_(CR)
SSD :100 cm	Circular cerrobend-cutout + 6 cm applicator (C )					Fixed-size electron cone applicator (FC)						Gamma evaluation_2%/ 2mm (C vs FC)
Position(mm)	R100_C	R90_C	R70_C	R50_C	(1/2)R90_C	R100_FC	R90_FC	R70_FC	R50_FC	(1/2)R90_FC		Position(mm)	R100_FC	R90_FC	R70_FC	R50_FC	(1/2)R90_FC
-45	0.83402	0.61296	0.64941	0.76155	1.0796	0.46625	0.27374	0.19038	0.19279	0.55779		-42	0.25628	0.22205	0.26782	0.37634	0.30045
-44	0.88852	0.68539	0.65922	0.81351	1.11551	0.49784	0.30848	0.21263	0.19275	0.56649		-41	0.26636	0.23472	0.29198	0.39716	0.30655
-43	0.95418	0.75854	0.6849	0.87256	1.17162	0.52978	0.34724	0.23079	0.19274	0.57537		-40	0.24939	0.22765	0.28776	0.39272	0.32535
-42	1.05318	0.84607	0.77806	0.94985	1.24042	0.56983	0.40027	0.24194	0.19274	0.63824		-39	0.23138	0.21744	0.27631	0.37885	0.34596
-41	1.15999	0.93418	0.87272	1.02152	1.31665	0.61043	0.46294	0.28518	0.22284	0.7028		-38	0.21913	0.19378	0.24547	0.36727	0.33346
-40	1.22537	1.02381	0.97646	1.07443	1.40335	0.70554	0.56669	0.39658	0.28558	0.75188		-37	0.20585	0.16416	0.20618	0.34646	0.31699
-39	1.27905	1.11357	1.07917	1.13664	1.49674	0.80065	0.67695	0.52003	0.37527	0.80015		-36	0.18602	0.12647	0.18021	0.33074	0.29377
-38	1.3835	1.21367	1.17262	1.24134	1.58819	0.93539	0.82419	0.67442	0.50068	0.91635		-35	0.15431	0.09331	0.12744	0.28746	0.26973
-37	1.50397	1.31506	1.27065	1.35576	1.67827	1.07049	0.98506	0.84718	0.65631	1.03772		-34	0.10539	0.04493	0.06028	0.21633	0.2387
-36	1.64304	1.50339	1.45541	1.53522	1.77603	1.25062	1.24602	1.08128	0.8613	1.18225		-33	0.06128	0.00239	0.0219	0.11927	0.21616
-35	1.78899	1.70707	1.64156	1.72211	1.87971	1.43257	1.51668	1.35998	1.1356	1.32912		-32	0.02458	0.08734	0.09448	0.04926	0.165
-34	1.96817	1.99144	1.96414	1.99401	2.02179	1.71098	1.89827	1.82918	1.54446	1.5338		-31	0.03865	0.14811	0.17886	0.05293	0.1045
-33	2.16086	2.29491	2.28673	2.27335	2.19524	1.99561	2.29019	2.33589	2.0251	1.74564		-30	0.16024	0.29675	0.24884	0.15195	0.021
-32	2.45136	2.73571	2.82305	2.79243	2.37492	2.37727	2.92927	3.05582	2.68138	2.03077		-29	0.2641	0.35934	0.34402	0.2283	0.14404
-31	2.78783	3.21498	3.36596	3.31144	2.56004	2.76743	3.57256	3.815	3.45378	2.32598		-28	0.34026	0.4463	0.36254	0.31456	0.27069
-30	3.18904	3.8911	4.18232	4.2046	2.78292	3.42273	4.63126	4.92642	4.61447	2.8299		-27	0.38009	0.43315	0.43001	0.32761	0.37648
-29	3.62518	4.63623	5.02266	5.10574	3.04069	4.11089	5.68996	6.06547	5.85187	3.36782		-26	0.40044	0.48886	0.40843	0.39666	0.4644
-28	4.26737	5.70847	6.28602	6.39606	3.38085	5.05349	7.11119	7.63636	7.43912	4.03008		-25	0.37031	0.46507	0.45783	0.39652	0.54355
-27	5.03051	6.92062	7.60724	7.71585	3.8031	6.034	8.54358	9.21293	9.10844	4.71615		-24	0.35559	0.46812	0.40776	0.31662	0.58065
-26	6.04285	8.50491	9.42804	9.58933	4.40359	7.31194	10.4903	11.3713	11.3285	5.71869		-23	0.3178	0.40358	0.38912	0.29454	0.58799
-25	7.22118	10.2722	11.3514	11.5383	5.19704	8.64642	12.4697	13.5296	13.5626	6.79071		-22	0.28613	0.37843	0.37911	0.28252	0.53317
-24	8.83705	12.4128	13.8812	13.8854	6.19834	10.6237	15.0151	16.2274	15.9831	8.32765		-21	0.27579	0.36751	0.35534	0.27109	0.46801
-23	11.03	15.0061	16.7931	17.0428	7.70892	13.0296	17.6963	19.3315	19.0606	10.2636		-20	0.28922	0.36183	0.32515	0.2847	0.41005
-22	13.8294	18.1857	20.0196	20.318	9.89312	16.0267	21.1235	22.6387	22.4411	12.8503		-19	0.31455	0.35072	0.30662	0.30374	0.37773
-21	17.3744	21.9364	23.5976	23.9397	12.9388	19.8281	25.0248	26.2817	26.0525	16.309		-18	0.32763	0.33304	0.33084	0.28297	0.3671
-20	21.6847	26.0183	27.6013	27.7069	17.0867	24.6161	29.3611	30.2833	30.1995	21.1033		-17	0.35029	0.3285	0.3181	0.28374	0.36432
-19	26.8162	30.5298	32.034	31.9696	22.594	30.5377	34.2506	34.9768	34.7692	27.427		-16	0.35483	0.3105	0.29861	0.27045	0.35285
-18	32.7739	35.74	36.5282	36.4691	29.4181	37.1289	39.4614	39.7677	39.3695	35.0892		-15	0.34429	0.30776	0.28409	0.22989	0.33364
-17	39.4441	41.2418	41.5988	41.4997	37.3334	44.5396	45.0283	44.9634	44.5016	43.5009		-14	0.3014	0.28117	0.26413	0.1994	0.27592
-16	46.7308	46.9196	47.083	46.6929	46.1095	52.0831	50.6711	50.3581	49.626	52.4936		-13	0.2511	0.24865	0.23911	0.20366	0.17311
-15	54.1278	52.8768	52.5386	52.0211	55.2681	59.3391	56.5962	55.5307	54.6682	60.9426		-12	0.19941	0.21491	0.1946	0.22346	0.05563
-14	61.3384	58.8375	57.827	57.6901	64.1514	66.0201	62.1558	60.5098	59.8252	68.1736		-11	0.14827	0.16209	0.17228	0.21088	0.146
-13	68.4139	64.6568	63.1902	62.9477	72.1452	72.0459	67.5025	65.7366	65.1122	74.2887		-10	0.03019	0.11241	0.19603	0.17207	0.35443
-12	74.71	70.2879	68.7536	68.1624	78.8685	77.2359	72.5964	70.7401	70.4661	79.4533		-9	0.07966	0.03774	0.20724	0.10341	0.48654
-11	80.0761	75.5637	73.9144	73.2144	84.5645	81.9255	77.115	75.6352	75.1468	83.5499		-8	0.10161	0.03521	0.20752	0.08734	0.58583
-10	84.8273	80.2495	78.3097	77.6802	89.0062	85.6161	81.2238	80.1053	79.1809	86.8783		-7	0.20067	0.01503	0.20446	0.10604	0.64652
-9	88.7369	84.466	82.3002	81.922	92.2479	88.4709	84.73	83.9446	82.7196	89.709		-6	0.23027	0.03109	0.1531	0.09188	0.61245
-8	91.7724	87.8388	85.7913	85.6327	94.6607	91.2092	88.0539	87.2098	86.1933	92.1193		-5	0.22527	0.0225	0.13218	0.02638	0.56485
-7	94.1992	90.801	88.794	88.6836	96.5791	93.4078	90.7109	90.0107	89.3055	94.0486		-4	0.26245	0.03383	0.0914	0.03189	0.54496
-6	96.1742	93.3837	91.601	91.4275	97.7856	95.2331	93.2141	92.3946	91.9337	95.7584		-3	0.15651	0.03467	0.05253	0.03472	0.39716
-5	97.671	95.5817	94.0473	93.9811	98.6048	96.8672	95.474	94.7163	94.1047	97.0772		-2	0.12377	0.09564	0.02415	0.00733	0.2809
-4	98.7206	97.1395	96.2009	96.099	99.3776	97.9943	97.0153	96.5913	95.9525	97.9914		-1	0.01701	0.05516	0.02998	0.01256	0.13594
-3	99.3199	98.3903	97.8002	97.5937	99.6848	98.8539	98.2806	97.9802	97.7046	98.7752		0	0.07817	0	0	0	0
-2	99.7951	99.4272	99.0651	98.8367	99.9248	99.446	99.153	99.0091	98.8561	99.3239		1	0.29152	0.0071	0.00417	0.01515	0.135
-1	99.969	99.7464	99.5886	99.4414	99.9904	99.8376	99.6313	99.6629	99.4721	99.7061		2	0.15255	0.02008	0.1007	0.02509	0.30106
0	100	100	100	100	100	100	100	100	100	100		3	0.14614	0.08052	0.12239	0.10604	0.16515
1	99.6864	99.9034	99.8658	100.264	99.6544	100.105	99.9189	99.8592	100.295	99.9412		4	0.13209	0.12105	0.0995	0.12081	0.03889
2	99.3681	99.284	98.9595	99.7974	98.8512	99.7708	99.2183	99.2636	99.8546	99.5297		5	0.17411	0.14117	0.16415	0.14114	0.07964
3	98.5172	97.9556	97.7232	98.2996	98.5952	98.9016	98.2248	98.1454	98.684	99.0006		6	0.18907	0.1433	0.17214	0.18311	0.02413
4	97.5794	96.572	96.3153	96.6729	98.1728	97.9179	96.9858	96.7469	97.1365	98.2755		7	0.23952	0.1463	0.13256	0.13443	0.02752
5	96.3264	94.8053	94.067	94.2635	97.1248	96.8099	95.3781	94.826	95.0018	97.3878		8	0.24106	0.18566	0.19762	0.16279	0.12797
6	94.915	92.9817	91.8232	91.8879	95.9647	95.4842	93.5776	92.7412	92.8346	96.0611		9	0.27852	0.16925	0.24494	0.21989	0.07917
7	92.7242	90.5198	89.4826	89.7486	94.4239	93.7249	91.2977	90.272	90.3862	94.3131		10	0.34866	0.20898	0.26969	0.20094	0.02696
8	90.1591	87.2453	85.9849	86.1637	92.9439	91.4537	88.5153	87.4738	87.3754	92.3878		11	0.359	0.23517	0.30482	0.23444	0.11836
9	87.0755	84.0743	81.858	81.9097	90.443	88.7182	85.1999	83.8444	83.8329	90.0402		12	0.40011	0.2761	0.30929	0.2733	0.20731
10	83.2622	79.6646	77.4627	77.714	87.0078	85.7116	81.5536	79.9131	79.4487	87.1948		13	0.41158	0.30877	0.31411	0.24806	0.3014
11	78.8339	74.9771	72.5417	72.5791	82.8381	82.0659	77.2319	75.4823	75.034	83.8507		14	0.40828	0.30976	0.30186	0.23237	0.3582
12	73.3251	69.8739	67.7174	67.702	77.518	77.5072	72.7459	70.7631	70.4222	79.6894		15	0.39129	0.32486	0.28788	0.23643	0.36441
13	67.3954	64.4532	62.6864	62.4689	70.8283	72.2493	67.8565	65.9397	65.1122	74.5454		16	0.36597	0.33102	0.28516	0.22043	0.35013
14	60.7794	58.8738	57.5366	57.3862	63.0698	66.1843	62.3854	60.8564	59.7907	68.4548		17	0.33036	0.33851	0.3028	0.20065	0.35215
15	53.7536	53.0045	52.3384	51.9567	54.5945	59.3582	56.8733	55.4482	54.5649	61.0043		18	0.30813	0.3363	0.33106	0.20629	0.3664
16	46.4296	47.2129	47.1336	46.8432	45.9287	51.9484	51.1031	50.1347	49.1383	52.2585		19	0.30447	0.35777	0.36373	0.22822	0.39853
17	39.2858	41.4109	41.8012	41.779	37.2438	44.2474	45.395	44.9688	43.8494	43.2579		20	0.2853	0.3405	0.34541	0.24061	0.45428
18	32.6559	35.8729	36.5986	37.0737	29.2869	36.8567	39.6574	39.8327	39.0597	34.7756		21	0.32014	0.36182	0.37724	0.27732	0.5027
19	26.6656	30.9007	31.8272	32.4207	22.4228	30.3276	34.5298	35.0499	34.5932	27.3427		22	0.35075	0.37514	0.37825	0.26548	0.60204
20	21.4968	26.127	27.6607	27.9574	16.7635	24.6055	29.4475	30.7355	30.1593	21.2483		23	0.38436	0.41439	0.42773	0.34669	0.69032
21	16.8822	21.9744	23.3622	23.8338	12.6058	19.6533	25.0648	26.3994	26.1883	16.4149		24	0.42633	0.45959	0.46614	0.34026	0.73782
22	13.4595	18.1892	19.7481	19.9509	9.45679	15.8787	21.1256	22.502	22.0796	12.7601		25	0.46195	0.45067	0.46905	0.35538	0.72219
23	10.6579	15.0049	16.3496	16.5216	7.20988	12.8042	17.7701	19.0012	18.9986	10.145		26	0.5014	0.4644	0.49566	0.36892	0.69052
24	8.4877	12.3993	13.5545	13.7703	5.57737	10.3992	14.9645	16.0676	15.7635	8.2038		27	0.44856	0.52156	0.44121	0.37322	0.5628
25	6.88891	10.1665	11.2581	11.2876	4.52439	8.5574	12.3717	13.5646	13.1912	6.67157		28	0.41967	0.46867	0.41697	0.31685	0.4718
26	5.56665	8.24284	9.20344	9.27933	3.7631	7.14795	10.2564	11.3186	10.9359	5.56663		29	0.32704	0.48514	0.35573	0.2887	0.35681
27	4.63939	6.76915	7.58964	7.68638	3.31205	5.97116	8.62692	9.43373	9.0916	4.72663		30	0.23247	0.39243	0.302	0.17031	0.26975
28	3.74521	5.43312	6.15095	6.17354	2.86117	4.87326	6.99741	7.59872	7.32397	3.96551		31	0.13117	0.32919	0.2266	0.0719	0.16265
29	3.22335	4.44991	4.99362	4.98051	2.54436	4.09064	5.8107	6.17972	5.88056	3.35744		32	0.07165	0.19922	0.12885	0.07522	0.0728
30	2.7428	3.62507	3.98764	4.05942	2.22772	3.34699	4.64243	4.84588	4.52342	2.81148		33	0.03566	0.14339	0.06392	0.13774	0.01065
31	2.40727	3.0064	3.22144	3.30929	2.05075	2.79436	3.78063	3.83652	3.48936	2.39761		34	0.00542	0.06682	0.01052	0.18722	0.04253
32	2.09347	2.494	2.61516	2.73675	1.87683	2.27631	2.9418	2.91895	2.56891	2.02743		35	0.02607	0.01806	0.07119	0.21718	0.06591
33	1.84287	2.0903	2.15051	2.24554	1.73811	1.95387	2.39944	2.29474	1.94935	1.75946		36	0.04629	0.05156	0.14232	0.267	0.07875
34	1.6036	1.75284	1.79729	1.85783	1.60099	1.64231	1.89385	1.77355	1.4651	1.51342		37	0.05872	0.07929	0.16709	0.28815	0.08244
35	1.43001	1.50189	1.51381	1.55066	1.45806	1.41051	1.53912	1.35984	1.108	1.32393		38	0.06876	0.10241	0.16768	0.29208	0.08699
36	1.27096	1.31358	1.29737	1.36942	1.31476	1.18691	1.20894	0.99433	0.82557	1.1551		39	0.08034	0.11108	0.17666	0.28571	0.11142
37	1.14202	1.13949	1.10751	1.19235	1.20767	1.03649	0.9789	0.76469	0.60625	1.04174		40	0.09265	0.1307	0.20599	0.29794	0.13336
38	1.02109	0.977	0.94764	1.02342	1.10331	0.8906	0.77083	0.60823	0.43262	0.92822		41	0.10423	0.14618	0.22109	0.30933	0.13993
39	0.9435	0.85976	0.82898	0.89242	1.03845	0.79594	0.63704	0.47242	0.31892	0.8142		42	0.10857	0.16708	0.22975	0.32591	0.14175
40	0.87884	0.78597	0.7649	0.85424	0.97747	0.70241	0.52421	0.34984	0.25632	0.70929
41	0.82761	0.72972	0.71453	0.82204	0.91553	0.63033	0.43718	0.27102	0.20153	0.63489
42	0.7811	0.6933	0.68655	0.80891	0.85347	0.55857	0.35875	0.2266	0.15491	0.56937
43	0.71091	0.64372	0.64583	0.78095	0.79148	0.49681	0.29883	0.18793	0.11503	0.53719
44	0.63152	0.5774	0.58043	0.68988	0.7295	0.43505	0.24647	0.15456	0.08371	0.50343
45	0.59284	0.52597	0.52866	0.60974	0.68524	0.39443	0.21789	0.13688	0.07626	0.46286

## Sheet: 4 cm_PDD and Gamma_SSD
									Gamma index
	Circular cerrobend-cutout + 6 cm applicator ( C)			Fixed-size electron cone applicator (FC)					2%/ 2mm (C vs FC)			1% /1mm (C vs FC)
Depth (mm)	95 cm_C	100 cm_C	105 cm_C	95 cm_FC	100 cm_FC	105 cm_FC		Depth (mm)	95 cm	100 cm	105 cm	95 cm*	100 cm*	105 cm*
0	--	79.6	79.2	--	80	81.3		0	--	1.0424	0.95367	--	0.40112	1.9073
1	--	79.6	78.9	--	80.1	80.9		1	--	0.20056	0.9548	--	0.5343	1.9096
2	--	81.5	79.2	--	81.3	80.6		2	--	0.26715	0.7021	--	0.08913	1.4042
3	--	83.7	81.6	--	83.5	82.8		3	--	0.04457	0.24508	--	0.13457	0.49016
4	--	85.5	83.5	--	85	84.8		4	--	0.06729	0.2979	--	0.21547	0.5958
5	89.2	87.5	85.7	87.1	87.2	86.4		5	0.50987	0.10773	0.1778	1.0197	0.19602	0.3556
6	90.7	89.3	87.5	88.9	88.8	88.5		6	0.44476	0.09801	0.21474	0.88951	0.21785	0.42949
7	92	91.1	89.7	90.7	90.7	90.3		7	0.32831	0.10892	0.15208	0.65662	0.22097	0.30416
8	93.7	93	91.3	92.4	92.4	92		8	0.31043	0.11049	0.18026	0.62086	0.23663	0.36051
9	95.1	94.4	93	94.3	94.5	94		9	0.21346	0.11832	0.23875	0.42692	0.0584	0.4775
10	96.8	95.9	95	95.9	96.1	95.5		10	0.22029	0.0292	0.14116	0.44059	0.10755	0.28232
11	97.9	97.5	96.7	97.6	97.4	97.4		11	0.10389	0.05378	0.15766	0.20777	0.03491	0.31533
12	99.1	99.1	98.3	98.7	99	98.7		12	0.15709	0.01745	0.10792	0.31418	0.13355	0.21584
13	99.9	99.8	99.4	99.6	99.5	99.5		13	0.1356	0.06677	0.04246	0.2712	0.24834	0.08491
14	99.9	100	100	100	100	100		14	0.02221	0.12417	0	0.04442	0	0
15	100	99.7	99.3	99.5	99.6	99.9		15	0.23461	0	0.23252	0.46922	0.02069	0.46504
16	98.6	98.6	98.8	98.6	98.3	99.3		16	0.00572	0.01035	0.12125	0.01144	0.16426	0.24249
17	97.4	96.5	96.8	96.8	96.4	97.6		17	0.14572	0.08213	0.15686	0.29145	0.04862	0.31371
18	94.3	93.6	94.5	94.4	93.5	95.4		18	0.02002	0.02431	0.10909	0.04005	0.03035	0.21819
19	90.7	90	91.2	91.1	89.9	91.7		19	0.04291	0.01517	0.05341	0.08582	0.04393	0.10683
20	86.1	85.5	86.7	87	85.1	87.6		20	0.08599	0.02196	0.08727	0.17199	0.09003	0.17455
21	81	80.2	81.4	82.2	80	82.6		21	0.10521	0.04501	0.0957	0.21043	0.03322	0.19139
22	75.2	74.2	75.3	76.6	74	76.4		22	0.1113	0.01661	0.0871	0.22261	0.04585	0.17419
23	68.7	67.4	69	70.2	66.9	70.2		23	0.1102	0.02293	0.08365	0.22041	0.07293	0.16731
24	61.4	59.9	61.7	63.2	59.6	62.9		24	0.11791	0.03646	0.07532	0.23581	0.05	0.15063
25	53.7	52.3	53.8	55.4	51.9	55.2		25	0.11	0.025	0.09503	0.22	0.05047	0.19006
26	45.9	44.7	46.4	47.5	44.3	47.5		26	0.10327	0.02524	0.07011	0.20654	0.05983	0.14023
27	38.3	36.9	38.6	39.9	36.8	39.6		27	0.10573	0.02992	0.06686	0.21146	0.01007	0.13373
28	31.4	30	31.3	32.4	29.5	32.3		28	0.07028	0.00503	0.07058	0.14056	0.06408	0.14117
29	24.6	23.6	24.5	25.7	23.1	25.4		29	0.09769	0.03204	0.07124	0.19539	0.07678	0.14248
30	19.1	17.8	18.8	19.8	17.4	19.5		30	0.07301	0.03839	0.06229	0.14602	0.06092	0.12459
31	13.9	13.1	13.6	14.6	12.5	14.1		31	0.07672	0.03046	0.06797	0.15343	0.10384	0.13594
32	9.9	9	9.5	10.6	8.7	10.2		32	0.09581	0.05192	0.10603	0.19163	0.08829	0.21206
33	7.1	6.2	6.7	7.2	5.9	7.2		33	0.0207	0.04414	0.09531	0.0414	0.09966	0.19061
34	4.7	4	4.5	4.8	3.9	4.6		34	0.02808	0.04983	0.02711	0.05615	0.04882	0.05421
35	3	2.6	2.9	3.1	2.4	3		35	0.025	0.02441	0.03018	0.05001	0.09967	0.06036
36	2.1	1.8	2	2	1.6	2		36	0.01273	0.04984	0.00466	0.02546	0.14428	0.00932
37	1.4	1.2	1.4	1.4	1.2	1.4		37	0.01897	0.07214	0.00557	0.03794	0.07042	0.01114
38	1.2	1	1.1	1.1	1	1.2		38	0.04792	0.03521	0.04419	0.09585	0.08203	0.08839
39	1	0.9	1	0.9	0.9	1		39	0.0486	0.04101	0.02467	0.09721	0.01684	0.04934
40	0.9	0.8	1	0.8	0.8	0.9		40	0.05717	0.00842	0.00503	0.11433	0.01986	0.01006
41	0.9	0.9	0.9	0.8	0.8	1		41	0.06601	0.00993	0.01381	0.13202	0.08746	0.02763
42	0.9	0.8	0.9	0.7	0.8	0.9		42	0.06457	0.04373	0.02461	0.12915	0.04399	0.04922
43	0.9	0.8	0.9	0.8	0.8	0.9		43	0.05358	0.022	0.01222	0.10715	0.07808	0.02445
44	0.9	0.8	0.9	0.7	0.7	0.9		44	0.07656	0.03904	0.01514	0.15312	0.10245	0.03029
45	0.9	0.8	0.9	0.7	0.7	0.9		45	0.06577	0.05123	0.03284	0.13154	0.07576	0.06569
46	0.9	0.8	0.9	0.7	0.7	0.9		46	0.06595	0.03788	0.02123	0.13189	0.08447	0.04246
47	0.9	0.8	0.9	0.7	0.7	0.9		47	0.07094	0.04224	0.00961	0.14189	0.09319	0.01922
48	0.8	0.8	0.9	0.7	0.7	0.9		48	0.05453	0.04659	0.002	0.10906	0.07397	0.00401
49	0.8	0.8	0.8	0.7	0.7	0.9		49	0.07862	0.03698	0.01362	0.15724	0.05475	0.02724
50	0.8	0.8	0.8	0.7	0.7	0.9		50	0.07201	0.02737	0.02524	0.14402	0.0626	0.05047
51	0.8	0.8	0.8	0.7	0.7	0.9		51	0.07014	0.0313	0.02129	0.14029	0.07045	0.04257
52	0.8	0.8	0.8	0.7	0.7	0.9		52	0.06828	0.03523	0.01734	0.13655	0.06336	0.03468
53	0.8	0.8	0.8	0.7	0.7	0.8		53	0.06641	0.03168	0.01339	0.13282	0.05627	0.02678
54	0.8	0.8	0.8	0.7	0.7	0.8		54	0.06454	0.02813	0.00944	0.12908	0.06855	0.01889
55	0.8	0.8	0.8	0.6	0.7	0.8		55	0.06267	0.03428	0.0055	0.12535	0.08083	0.01099
56	0.8	0.8	0.8	0.6	0.7	0.8		56	0.06408	0.04042	0.00351	0.12816	0.07609	0.00702
57	0.8	0.7	0.8	0.6	0.7	0.8		57	0.06548	0.03805	0.00152	0.13097	0.07136	0.00304
58	0.8	0.7	0.8	0.6	0.7	0.8		58	0.06689	0.03568	0.00046533	0.13378	0.07897	0.00093067
59	0.8	0.7	0.8	0.6	0.7	0.8		59	0.06829	0.03948	0.00245	0.13659	0.08657	0.0049
60	0.8	0.7	0.8	0.6	0.7	0.8		60	0.0697	0.04329	0.00444	0.1394	0.07443	0.00888
61	0.7	0.7	0.8	0.6	0.7	0.8		61	0.0674	0.03721	0.00677	0.1348	0.06228	0.01354
62	0.7	0.7	0.8	0.6	0.7	0.8		62	0.0651	0.03114	0.0091	0.13021	0.06187	0.0182
63	0.7	0.7	0.8	0.6	0.6	0.8		63	0.06281	0.03094	0.01143	0.12562	0.06146	0.02287
64	0.7	0.7	0.8	0.6	0.7	0.8		64	0.06051	0.03073	0.01377	0.12102	0.05387	0.02753
65	0.7	0.7	0.8	0.6	0.7	0.8		65	0.05821	0.02694	0.0161	0.11643	0.04628	0.03219

## Sheet: 4 cm_Profile_Gamma_depth_(IN)
SSD :100 cm	Circular cerrobend-cutout + 6 cm applicator (C )					Fixed-size electron cone applicator (FC)						Gamma evaluation_2%/ 2mm (C vs FC)
Position(mm)	R100_C	R90_C	R70_C	R50_C	(1/2)R90_C	R100_FC	R90_FC	R70_FC	R50_FC	(1/2)R90_FC		Position(mm)	R100_FC	R90_FC	R70_FC	R50_FC	(1/2)R90_FC
-50	0.66833	0.53038	0.50223	0.581	0.93698	0.40829	0.24888	0.13899	0.13899	0.60401		-50	0.12995	0.14053	0.18026	0.22077	0.16644
-49	0.68496	0.54352	0.51359	0.58043	0.94227	0.48341	0.30103	0.21431	0.21524	0.66784		-49	0.10073	0.121	0.14888	0.20044	0.13718
-48	0.72762	0.56405	0.53056	0.5798	0.98643	0.55978	0.36349	0.27762	0.27762	0.74037		-48	0.08381	0.09992	0.1262	0.18439	0.12287
-47	0.77321	0.605	0.54753	0.60214	1.034	0.64756	0.44599	0.32609	0.32561	0.82317		-47	0.06276	0.07916	0.11072	0.18197	0.10526
-46	0.82401	0.65958	0.5664	0.62761	1.11229	0.73547	0.53994	0.38648	0.38648	0.90761		-46	0.04425	0.05941	0.08881	0.17297	0.102
-45	0.89065	0.74106	0.63126	0.69315	1.19067	0.8249	0.66055	0.46308	0.46308	1.01032		-45	0.03286	0.03988	0.08335	0.17838	0.08988
-44	0.98943	0.84367	0.71829	0.76686	1.27017	0.91969	0.79482	0.57062	0.57017	1.11652		-44	0.03472	0.02408	0.07326	0.16892	0.07656
-43	1.10935	0.96531	0.85208	0.9083	1.35114	1.11646	0.96593	0.72298	0.72298	1.2378		-43	0.00353	0.00033705	0.06302	0.17742	0.05648
-42	1.27636	1.10385	1.00934	1.06888	1.45526	1.31408	1.15461	0.91339	0.90993	1.36231		-42	0.01867	0.02496	0.04832	0.16768	0.04619
-41	1.44519	1.28886	1.22127	1.23757	1.56193	1.55596	1.40196	1.16025	1.16025	1.52978		-41	0.0545	0.05491	0.0278	0.13546	0.01609
-40	1.61902	1.52223	1.46349	1.40923	1.73119	1.79785	1.68517	1.48344	1.47175	1.70793		-40	0.08761	0.07841	0.00535	0.07295	0.01161
-39	1.82296	1.8402	1.82409	1.75812	1.90074	2.16037	2.12196	1.91936	1.91936	1.94878		-39	0.16171	0.12912	0.04855	0.05711	0.02368
-38	2.11807	2.26156	2.25507	2.19036	2.08521	2.52418	2.59785	2.46254	2.44014	2.20739		-38	0.19274	0.1518	0.08328	0.03753	0.06007
-37	2.44799	2.76242	2.80496	2.73838	2.26983	3.00965	3.29489	3.15836	3.15836	2.53561		-37	0.25563	0.21841	0.1557	0.01302	0.12905
-36	2.90159	3.3775	3.42831	3.35437	2.51543	3.50017	4.02686	3.98079	3.94561	2.88581		-36	0.26762	0.26196	0.19901	0.04889	0.17987
-35	3.40093	4.13945	4.31581	4.25708	2.76089	4.26077	5.04081	4.97778	4.97778	3.37146		-35	0.35305	0.31645	0.23589	0.09942	0.28426
-34	4.09498	5.15113	5.38856	5.36768	3.15235	5.0417	6.08912	6.19377	6.11027	3.90474		-34	0.37773	0.32369	0.22379	0.12788	0.34996
-33	4.84967	6.30036	6.72505	6.65277	3.54663	6.17832	7.53274	7.73236	7.73236	4.65761		-33	0.4579	0.35089	0.28537	0.18411	0.46632
-32	5.90033	7.71636	8.25124	8.09264	4.19368	7.35005	9.00598	9.52512	9.42956	5.49587		-32	0.47454	0.36214	0.28857	0.24358	0.54394
-31	7.05452	9.34785	10.1285	9.89462	4.85117	9.10458	11.1902	11.6303	11.6303	6.69456		-31	0.49961	0.38353	0.32588	0.28346	0.58174
-30	8.84553	11.4819	12.2833	12.0887	6.07996	10.9381	13.3751	14.0017	13.8861	8.04772		-30	0.49259	0.39404	0.31134	0.29732	0.60701
-29	10.7193	13.7575	14.7604	14.5364	7.34513	13.2835	16.0545	16.804	16.7225	9.80624		-29	0.45908	0.40162	0.33057	0.31936	0.57617
-28	13.3267	16.5815	17.6959	17.3681	9.18742	16.2936	19.1334	19.9313	19.9301	12.1457		-28	0.43893	0.39425	0.33562	0.33808	0.51081
-27	16.5552	19.9243	20.9747	20.5514	11.9051	19.7146	22.5256	23.2522	23.1487	15.2243		-27	0.39683	0.36788	0.30089	0.33585	0.42879
-26	20.4082	23.5952	24.5888	24.2813	15.6447	23.7825	26.3686	26.9054	26.808	19.2564		-26	0.36831	0.34941	0.28182	0.28482	0.37244
-25	24.8775	27.7867	28.5622	28.3163	20.3898	28.5749	30.6312	30.9494	30.8715	24.416		-25	0.33687	0.32497	0.2724	0.22851	0.32864
-24	30.2742	32.3837	32.8403	32.7527	26.4353	34.0832	35.4527	35.3464	35.2624	30.801		-24	0.32386	0.31165	0.26883	0.19852	0.30418
-23	36.07	37.4113	37.411	37.3818	33.5441	40.0889	40.4176	40.1561	40.0209	38.4598		-23	0.3006	0.2969	0.27299	0.18907	0.30343
-22	42.6853	42.5304	42.2621	41.8711	41.5864	46.6114	45.8182	45.2482	45.3869	46.7734		-22	0.30171	0.29939	0.31169	0.21232	0.30066
-21	49.1216	48.0344	47.2828	46.6688	50.167	53.1989	51.0469	50.2112	50.1808	55.3193		-21	0.29176	0.28324	0.28572	0.2339	0.30539
-20	56.0422	53.3886	52.3418	51.4207	58.5642	59.6001	56.249	55.0075	55.0538	63.3342		-20	0.27823	0.27014	0.27021	0.27957	0.29796
-19	62.3578	58.6291	57.2737	56.4326	66.5081	65.4204	61.4123	59.6942	59.7319	70.244		-19	0.23715	0.26463	0.25511	0.27771	0.26295
-18	68.7373	63.7214	62.0381	61.3188	73.5423	70.7237	66.0526	64.1849	64.1922	75.9114		-18	0.19575	0.24577	0.22792	0.2523	0.19241
-17	73.7165	68.555	66.7884	66.3249	79.6191	75.4622	70.4489	68.5832	68.5783	80.5481		-17	0.18368	0.21018	0.19022	0.19628	0.10065
-16	78.3619	73.0857	71.2824	70.7314	84.157	79.4258	74.6336	72.8438	72.9765	84.1595		-16	0.12768	0.18012	0.19705	0.15032	0.00174
-15	82.4095	76.8244	75.278	75.2691	87.824	82.9366	78.2251	76.6857	76.6857	87.2919		-15	0.07479	0.188	0.1835	0.05818	0.07035
-14	85.7952	80.5111	78.9648	79.1044	90.5395	86.0988	81.5433	80.1307	80.1904	89.7291		-14	0.05629	0.14925	0.16671	0.02346	0.13999
-13	88.3289	83.9738	82.2238	82.5428	92.3753	88.7047	84.5216	83.3615	83.3664	91.5231		-13	0.07072	0.08766	0.18241	0.02607	0.20249
-12	90.8057	86.7298	85.1579	84.5761	93.9634	90.8151	87.2665	86.3294	86.3902	93.2813		-12	0.00435	0.09219	0.20737	0.14733	0.18046
-11	92.6065	89.1182	88.0073	87.4518	95.2832	92.5068	89.6384	88.9734	89.0233	94.6896		-11	0.02435	0.10145	0.17443	0.08167	0.17991
-10	93.9713	91.4781	90.6468	90.0249	96.3524	94.0533	91.3924	91.122	91.1598	95.8199		-10	0.02281	0.02235	0.09192	0.04979	0.18277
-9	95.3844	93.2828	92.7676	92.5036	97.0369	95.3435	93.0068	92.8762	92.8762	96.7528		-9	0.01142	0.07028	0.01584	0.07432	0.11545
-8	96.2933	94.5827	94.4526	94.0372	97.4887	96.4457	94.6896	94.4125	94.449	97.4614		-8	0.05911	0.02802	0.00516	0.047	0.01167
-7	97.0929	95.8195	95.95	95.4908	97.8988	97.2915	96.0991	95.7284	95.7284	98.0355		-7	0.07881	0.08177	0.07434	0.04384	0.06217
-6	97.8697	96.8812	97.082	96.7787	98.3507	97.9323	97.314	96.7948	96.8045	98.4571		-6	0.0233	0.13871	0.09138	0.02353	0.0503
-5	98.6395	97.9082	98.0244	98.0409	98.8189	98.539	98.1207	97.7881	97.7881	98.9146		-5	0.04139	0.08211	0.09171	0.15907	0.04433
-4	98.9675	98.5361	98.767	98.812	99.1649	99.1114	98.5668	98.6804	98.695	99.39		-4	0.07198	0.01393	0.02628	0.2087	0.10903
-3	99.1635	99.0661	99.3906	99.4774	99.4587	99.5301	99.1078	99.4084	99.4084	99.7399		-3	0.1697	0.01834	0.00125	0.23302	0.13917
-2	99.5313	99.5551	99.7296	99.783	99.663	99.7608	99.7342	99.916	99.9294	99.9282		-2	0.10626	0.07644	0.09918	0.12607	0.1311
-1	99.9545	100.032	99.9274	99.98	99.827	99.9231	100.047	100.144	100.144	100.027		-1	0.01395	0.00723	0.10655	0.05609	0.09831
0	100	100	100	100	100	100	100	100	100	100		0	0	0	0	0	0
1	99.8978	99.7791	100.016	99.9457	100.177	100.043	99.9525	99.8795	99.8795	99.991		1	0.07374	0.08579	0.06491	0.03159	0.09018
2	99.7202	99.4999	99.7235	99.6459	100.043	100.051	99.8956	99.793	99.793	100.018		2	0.16452	0.19249	0.03202	0.10465	0.01057
3	99.5086	99.1923	99.2796	99.2261	99.7316	99.8377	99.6109	99.5983	99.6068	99.9462		3	0.16012	0.17475	0.148	0.0848	0.104
4	99.1138	98.7127	98.7146	98.8606	99.5213	99.2738	98.9465	99.2428	99.2428	99.713		4	0.0754	0.0969	0.22622	0.10178	0.09682
5	98.6252	98.1401	98.085	98.5264	99.3707	98.7013	98.2346	98.6682	98.6975	99.3272		5	0.03251	0.03765	0.25631	0.30274	0.0195
6	98.0472	97.1399	97.0316	97.5612	99.0009	98.0861	97.4184	97.7699	97.7699	98.6545		6	0.01827	0.10147	0.24583	0.26891	0.1521
7	97.4153	95.8684	95.732	96.1219	98.4849	97.4197	96.4503	96.5744	96.6365	98.0983		7	0.00289	0.1774	0.26899	0.14542	0.16753
8	96.5475	94.5654	94.2226	94.4427	97.9003	96.6422	95.1405	94.9481	94.9481	97.7485		8	0.03563	0.16589	0.19331	0.14796	0.06521
9	95.5306	93.2403	92.586	92.5436	97.2665	95.6938	93.7101	93.116	93.161	97.2103		9	0.05619	0.11637	0.14467	0.13569	0.02073
10	94.2667	91.5097	90.5196	90.4389	96.5015	94.3695	91.9495	91.0453	91.0453	96.2953		10	0.03331	0.10101	0.10166	0.06932	0.07578
11	92.8224	89.4321	88.1546	88.1086	95.6321	92.9768	90.0019	88.8614	88.8906	95.2727		11	0.04463	0.10606	0.13661	0.01841	0.12313
12	91.0826	87.0626	85.396	85.5099	94.5674	91.2252	87.4934	86.3172	86.4353	93.9451		12	0.03649	0.08005	0.16623	0.05461	0.18169
13	88.6101	84.2073	82.5002	82.2343	93.185	88.9952	84.9867	83.4528	83.3749	92.4022		13	0.07271	0.12128	0.13881	0.15572	0.16419
14	85.7413	80.9355	79.2453	78.3591	91.0316	86.4234	81.9286	80.4533	80.6189	90.3122		14	0.11209	0.13893	0.19099	0.18584	0.11366
15	82.4336	77.2314	75.5786	74.2868	88.0163	83.257	78.4852	76.9827	77.0022	87.6758		15	0.11912	0.16558	0.17778	0.21907	0.04435
16	78.2753	73.002	71.5992	70.2202	84.248	80.0111	74.8292	73.1798	73.2601	84.7811		16	0.20305	0.20462	0.19394	0.19945	0.0686
17	73.5617	68.3893	67.1416	65.9994	79.6311	75.7997	70.4727	69.0019	69.1188	80.9688		17	0.23246	0.23612	0.20462	0.16818	0.14188
18	68.3084	63.6173	62.3025	61.5044	73.8152	71.1663	66.1731	64.5027	64.4637	76.4361		18	0.26753	0.26062	0.20986	0.17069	0.22228
19	62.2854	58.4856	57.3	57.0751	66.8049	65.5614	61.3715	59.8573	59.9815	70.7167		19	0.26824	0.28252	0.25675	0.15624	0.27651
20	55.8192	53.1488	52.2571	52.2575	58.9743	59.5856	56.3582	54.9649	54.988	63.5118		20	0.28785	0.30459	0.26032	0.13735	0.28743
21	49.1671	47.7457	47.3151	46.9601	50.5622	53.2057	51.1836	49.913	49.8947	55.5122		21	0.30048	0.29732	0.25321	0.17534	0.29222
22	42.4737	42.4215	42.4195	42.288	42.0561	46.5764	45.4793	44.9487	44.8744	46.7205		22	0.30309	0.3016	0.24085	0.1414	0.27238
23	36.0757	37.2062	37.6087	37.2619	33.8722	40.0325	40.5087	40.1329	40.178	38.4858		23	0.30574	0.30733	0.25837	0.18371	0.28046
24	30.1209	32.2638	33.038	32.687	26.5845	34.0029	35.2259	35.3854	35.3026	30.828		24	0.32165	0.32111	0.24255	0.21922	0.28852
25	24.8747	27.741	28.6692	28.3993	20.4509	28.6005	30.7204	30.8971	30.7826	24.4708		25	0.34901	0.331	0.23388	0.23514	0.3235
26	20.2917	23.6062	24.5445	24.3116	15.5656	23.7192	26.3288	26.8628	26.8348	19.303		26	0.36551	0.35197	0.27124	0.27311	0.37491
27	16.2797	19.7807	20.8758	20.9964	11.8404	19.5643	22.593	23.1804	23.0988	15.3974		27	0.39714	0.39074	0.30077	0.24921	0.46122
28	13.0274	16.4111	17.6323	17.6717	9.08348	16.2167	19.1353	19.8291	19.7828	12.2874		28	0.46874	0.41887	0.32319	0.26235	0.54089
29	10.4705	13.7036	14.7297	14.8282	7.06955	13.3741	16.0412	16.7955	16.7858	9.89595		29	0.52883	0.41078	0.3404	0.23439	0.60853
30	8.4608	11.2565	12.2282	12.1881	5.59814	10.9108	13.377	13.9786	13.8958	8.07329		30	0.54559	0.42648	0.32111	0.22027	0.67104
31	6.81493	9.20192	10.0081	9.97573	4.56992	8.84997	11.101	11.5109	11.4587	6.62693		31	0.5283	0.44823	0.30438	0.21257	0.70264
32	5.6312	7.46364	8.1578	7.93443	3.81148	7.48812	9.23339	9.45098	9.45098	5.59177		32	0.59905	0.4282	0.32612	0.25093	0.70912
33	4.7041	6.15018	6.63081	6.56767	3.26732	6.12628	7.42492	7.62402	7.55085	4.59446		33	0.52132	0.38559	0.25713	0.17072	0.58278
34	3.85142	4.87569	5.30158	5.2663	2.81085	5.14756	6.10877	6.09042	6.09042	3.93873		34	0.49296	0.39315	0.2526	0.13401	0.51292
35	3.23435	4.04811	4.31581	4.32561	2.52498	4.17661	4.90082	4.8692	4.82769	3.30167		35	0.40076	0.31892	0.18882	0.03065	0.37331
36	2.6684	3.23111	3.50217	3.44347	2.24701	3.52982	4.01357	3.83909	3.83909	2.88043		36	0.37469	0.30599	0.13695	0.01285	0.30511
37	2.29432	2.66951	2.79931	2.75124	1.98545	2.90012	3.21688	3.02409	2.99804	2.46681		37	0.28358	0.2362	0.07959	0.05824	0.23285
38	1.94581	2.11027	2.18283	2.10355	1.76325	2.45899	2.63193	2.35797	2.35797	2.17295		38	0.24219	0.23192	0.08681	0.05045	0.19993
39	1.70665	1.7793	1.7527	1.70372	1.63306	2.03213	2.1176	1.86203	1.85168	1.8824		39	0.15817	0.1577	0.04437	0.07942	0.12362
40	1.47714	1.44819	1.41859	1.38216	1.50497	1.72761	1.72893	1.44461	1.44461	1.67313		40	0.12203	0.13303	0.0171	0.1022	0.08337
41	1.29745	1.23106	1.17558	1.15635	1.38268	1.43669	1.39161	1.12338	1.11868	1.46493		41	0.0685	0.07737	0.02885	0.12627	0.04083
42	1.12596	1.01745	0.97942	0.96967	1.26681	1.24624	1.11522	0.85129	0.85129	1.3084		42	0.05923	0.04747	0.06173	0.1476	0.0208
43	1.00898	0.85657	0.83334	0.82551	1.16939	1.07083	0.86877	0.64275	0.64013	1.15187		43	0.03071	0.00611	0.09637	0.16413	0.00875
44	0.89569	0.69967	0.71177	0.70329	1.07498	0.92968	0.69762	0.47896	0.47896	1.04584		44	0.01699	0.00102	0.1157	0.17284	0.01454
45	0.81555	0.62196	0.60787	0.6259	0.99016	0.79511	0.57065	0.37433	0.37417	0.9399		45	0.01021	0.0255	0.11663	0.17554	0.02513
46	0.7384	0.55405	0.5128	0.57718	0.91233	0.70352	0.47423	0.28528	0.28528	0.86807		46	0.01743	0.03972	0.1137	0.18257	0.02211
47	0.70095	0.52063	0.45796	0.54151	0.85933	0.62201	0.39902	0.21836	0.21836	0.79699		47	0.03945	0.06062	0.11973	0.17843	0.03116
48	0.66445	0.49333	0.42282	0.51612	0.81189	0.54048	0.33244	0.17021	0.16909	0.71781		48	0.06195	0.08023	0.12686	0.18109	0.04703
49	0.64596	0.47739	0.41618	0.51018	0.78674	0.45895	0.27266	0.14984	0.14984	0.6383		49	0.09345	0.10216	0.13264	0.19827	0.07419
50	0.62736	0.46395	0.42474	0.52297	0.76247	0.39821	0.22061	0.11625	0.11804	0.58012		50	0.11451	0.12148	0.15308	0.22483	0.09115

## Sheet: 4 cm_Profile_Gamma_depth_(CR)
SSD :100 cm	Circular cerrobend-cutout + 6 cm applicator (C )					Fixed-size electron cone applicator (FC)						Gamma evaluation_2%/ 2mm (C vs FC)
Position(mm)	R100_C	R90_C	R70_C	R50_C	(1/2)R90_C	R100_FC	R90_FC	R70_FC	R50_FC	(1/2)R90_FC		Position(mm)	R100_FC	R90_FC	R70_FC	R50_FC	(1/2)R90_FC
-50	0.89747	0.65334	0.62058	0.78718	1.22688	0.45124	0.25389	0.13302	0.13302	0.63421		-50	0.22302	0.19895	0.24348	0.33016	0.29519
-49	0.92291	0.66711	0.62271	0.77468	1.25199	0.50723	0.32899	0.18134	0.18073	0.68849		-49	0.20769	0.16842	0.22016	0.30351	0.28059
-48	0.9499	0.69164	0.63862	0.76246	1.27689	0.56808	0.4041	0.23917	0.23917	0.76713		-48	0.19076	0.14322	0.19945	0.2723	0.25382
-47	0.98184	0.72695	0.66521	0.75032	1.29771	0.67705	0.47911	0.3252	0.3252	0.8692		-47	0.15225	0.12342	0.16964	0.23263	0.21339
-46	1.02023	0.76486	0.69606	0.77992	1.32028	0.79197	0.55641	0.41129	0.41129	0.98283		-46	0.11399	0.1034	0.14214	0.21377	0.16806
-45	1.08291	0.80582	0.73027	0.82832	1.39922	0.91864	0.67707	0.49758	0.49758	1.08286		-45	0.08192	0.06389	0.11614	0.20416	0.15714
-44	1.15841	0.90012	0.82429	0.93155	1.47853	1.04726	0.79847	0.59703	0.59649	1.17552		-44	0.05539	0.05022	0.11302	0.22021	0.15047
-43	1.28857	1.06507	0.96784	1.06564	1.59475	1.19383	0.95571	0.74922	0.74922	1.28175		-43	0.04695	0.05403	0.10806	0.24602	0.15493
-42	1.42782	1.24114	1.14249	1.22056	1.71101	1.3439	1.11287	0.92209	0.91695	1.39579		-42	0.04154	0.06154	0.1102	0.26144	0.15601
-41	1.61443	1.4346	1.34411	1.38999	1.84293	1.59627	1.40747	1.17676	1.17676	1.559		-41	0.00909	0.01309	0.0819	0.22437	0.14025
-40	1.80516	1.66399	1.60634	1.6257	1.97499	1.87266	1.70492	1.47406	1.45737	1.75375		-40	0.03303	0.01956	0.06947	0.20633	0.10933
-39	2.02266	1.95993	1.92346	1.91786	2.12747	2.19084	2.14106	1.92574	1.92574	1.99775		-39	0.08188	0.08289	0.00112	0.17159	0.06394
-38	2.25382	2.33108	2.33594	2.31022	2.28055	2.52081	2.58615	2.42895	2.40617	2.276		-38	0.12588	0.11636	0.03664	0.1505	0.00232
-37	2.6064	2.86921	2.83651	2.80686	2.5098	3.01786	3.27841	3.07822	3.07822	2.61445		-37	0.19325	0.16805	0.10227	0.06545	0.05075
-36	2.97036	3.46331	3.49235	3.44315	2.74292	3.57055	3.99819	3.81506	3.75428	2.99838		-36	0.26691	0.2168	0.11109	0.02621	0.1221
-35	3.48379	4.20927	4.29882	4.25748	3.03343	4.31117	4.99429	4.82636	4.82623	3.48117		-35	0.36496	0.27785	0.18832	0.07138	0.21385
-34	4.01657	5.05971	5.32872	5.2385	3.32827	5.12478	6.03543	5.99406	5.89831	4.04485		-34	0.41233	0.33767	0.18876	0.11292	0.32046
-33	4.91388	6.24107	6.58066	6.47998	3.8197	6.18545	7.46976	7.5747	7.5747	4.76112		-33	0.47079	0.35112	0.28037	0.17132	0.41778
-32	5.82116	7.5549	8.11878	7.92589	4.33052	7.35202	8.98476	9.35305	9.27631	5.61265		-32	0.44503	0.39361	0.28718	0.19556	0.49451
-31	7.22037	9.39795	9.94188	9.76854	5.15032	9.00607	11.0534	11.4687	11.4687	6.7365		-31	0.51918	0.36008	0.34048	0.2282	0.60043
-30	8.61958	11.3145	12.0158	11.839	6.00829	10.9008	13.2689	13.7917	13.704	8.12187		-30	0.50894	0.40185	0.32856	0.26914	0.61303
-29	10.625	13.6726	14.5108	14.5585	7.38705	13.2954	15.8863	16.5629	16.5081	9.84632		-29	0.49547	0.39493	0.33485	0.25996	0.56706
-28	13.1276	16.4316	17.4018	17.5286	9.28468	16.1721	19.0123	19.7715	19.7459	12.2198		-28	0.4704	0.39308	0.35763	0.27628	0.52526
-27	16.2055	19.6994	20.6122	20.5367	11.8917	19.5522	22.4974	23.2639	23.2163	15.271		-27	0.42497	0.38578	0.35963	0.32357	0.45333
-26	20.0145	23.4476	24.2061	23.8498	15.4809	23.6151	26.4568	27.0145	27.0364	19.2055		-26	0.40044	0.36828	0.35487	0.37101	0.39278
-25	24.3972	27.4692	28.1238	27.501	20.1136	28.3574	30.6334	30.8455	30.7834	24.2914		-25	0.3711	0.36821	0.31882	0.38661	0.35479
-24	29.6382	32.0585	32.2185	31.427	25.9133	33.8851	35.1872	34.9652	34.9128	30.6938		-24	0.3447	0.33543	0.31092	0.387	0.33813
-23	35.7161	36.888	36.5907	35.845	32.9085	39.8308	40.12	39.5503	39.5356	38.1999		-23	0.33226	0.32084	0.31035	0.37623	0.32157
-22	41.8339	42.2533	41.3893	40.6093	41.0738	46.1892	45.3281	44.4021	44.3838	46.5265		-22	0.31581	0.28968	0.29146	0.35368	0.31575
-21	48.6648	47.7077	46.4473	46.0692	49.6549	52.8579	50.5867	49.4049	49.3989	55.1362		-21	0.30271	0.26877	0.28516	0.26548	0.31976
-20	55.52	53.1367	51.5355	51.3403	58.1765	59.2206	55.6082	54.4785	54.5114	63.185		-20	0.28451	0.24123	0.28623	0.21412	0.3129
-19	61.9495	58.5338	56.6639	56.4228	66.1122	65.0397	60.7782	59.4265	59.4131	70.2247		-19	0.26176	0.21284	0.26147	0.1984	0.28484
-18	67.7784	63.8006	61.7441	60.8605	73.2624	70.4307	65.6643	64.2259	64.2929	75.8929		-18	0.22756	0.18681	0.25116	0.26214	0.22144
-17	73.5232	68.8988	66.5306	65.1349	79.1173	75.1038	70.1333	68.7379	68.7355	80.3909		-17	0.15986	0.13443	0.2363	0.33066	0.12742
-16	78.3728	73.31	70.8907	69.1953	83.9974	79.159	74.4899	72.8345	72.8856	84.028		-16	0.09579	0.13186	0.23568	0.38994	0.00773
-15	82.3796	77.4604	74.8245	73.0838	87.7923	82.7134	78.3484	76.6363	76.6557	86.9983		-15	0.04763	0.11134	0.24079	0.43009	0.10195
-14	85.7375	81.102	78.3541	76.2657	90.4604	85.4286	81.5097	79.9386	79.9557	89.5713		-14	0.04488	0.06117	0.23095	0.52463	0.15685
-13	88.5515	84.1966	81.6041	79.7573	92.6158	87.8985	84.4023	82.9474	82.9791	91.615		-13	0.10954	0.03291	0.20877	0.5346	0.21158
-12	91.0382	87.237	84.6369	83.5332	94.3717	90.1632	87.0302	85.6029	85.6017	93.1158		-12	0.16405	0.04316	0.15761	0.46402	0.31183
-11	92.7805	89.6605	87.4002	86.8503	95.4985	91.9836	89.2752	87.9624	87.949	94.4549		-11	0.19848	0.08544	0.09795	0.29651	0.34808
-10	94.5185	91.6546	89.9423	89.4887	96.4853	93.7014	91.3239	90.3889	90.4267	95.5514		-10	0.20413	0.08943	0.08479	0.14805	0.33268
-9	95.7141	93.4229	92.058	91.3386	97.162	95.0688	92.9107	92.7046	92.7046	96.6298		-9	0.20587	0.13441	0.15513	0.1283	0.22216
-8	96.6507	95.1467	93.8419	93.0028	97.6837	95.932	94.55	94.4928	94.5208	97.178		-8	0.26083	0.17245	0.17707	0.16062	0.2267
-7	97.4934	96.4507	95.3683	94.5205	98.2382	96.8037	95.9806	96.0447	96.0447	97.7622		-7	0.26285	0.16711	0.20144	0.21661	0.21083
-6	98.2919	97.6051	96.6917	95.9819	98.8061	97.6925	96.9902	97.0923	97.0923	98.4273		-6	0.23547	0.22985	0.12471	0.23883	0.16489
-5	98.8627	98.4321	97.838	97.1251	99.289	98.4018	97.895	98.1436	98.1436	99.0204		-5	0.20157	0.22405	0.10742	0.29897	0.12076
-4	99.3097	99.1174	98.8195	98.1191	99.7242	98.701	98.5618	99.1887	99.2058	99.4069		-4	0.27864	0.23524	0.15361	0.30568	0.14699
-3	99.5901	99.6199	99.4067	98.7695	99.8629	99.0514	99.1999	99.9878	99.9878	99.7124		-3	0.2601	0.18588	0.27908	0.31662	0.0776
-2	99.7737	100.033	99.6903	99.2228	99.8286	99.5299	99.7524	100.08	100.083	99.7753		-2	0.11975	0.13323	0.19063	0.09063	0.02783
-1	99.9032	100.114	99.8813	99.6283	99.8852	99.9145	100.152	100.124	100.124	99.8652		-1	0.00382	0.01399	0.12017	0.08944	0.01394
0	100	100	100	100	100	100	100	100	100	100		0	0	0	0	0	0
1	99.9986	99.9284	99.817	99.9775	99.9925	100.043	99.8476	99.8587	99.8587	100.153		1	0.02157	0.04162	0.02054	0.22245	0.07654
2	99.9246	99.8871	99.3886	99.6086	99.9016	99.9231	99.6476	99.648	99.648	100.315		2	0.0023	0.12153	0.11928	0.29475	0.20291
3	99.61	99.6056	98.8295	99.0145	99.6199	99.7522	99.438	99.3398	99.3593	100.395		3	0.06734	0.08594	0.22957	0.37991	0.37045
4	99.089	99.127	98.1598	98.1754	99.1951	99.3761	99.2095	98.6406	98.6406	100.126		4	0.12905	0.03502	0.19943	0.43688	0.42501
5	98.5453	98.4082	97.1945	97.2771	98.8478	98.9659	98.8951	97.8415	97.8731	99.8472		5	0.18615	0.16879	0.23864	0.38882	0.4674
6	97.9802	97.4557	95.9656	96.3	98.5676	98.3506	97.8665	96.7171	96.7171	99.5237		6	0.15999	0.1418	0.23496	0.29669	0.45517
7	97.2386	96.3044	94.5719	95.078	98.1398	97.7096	96.8378	95.5209	95.5477	99.1552		7	0.18768	0.17171	0.28167	0.22896	0.46429
8	96.3148	94.9336	93.0455	93.4589	97.5853	96.9404	95.6758	94.153	94.153	98.58		8	0.23091	0.24033	0.30088	0.20512	0.43148
9	95.2344	93.3975	91.2837	91.5667	96.8296	96.1114	94.508	92.6668	92.746	97.9599		9	0.29931	0.27523	0.35756	0.22608	0.44934
10	93.9704	91.6483	89.2987	89.1226	95.8816	94.7526	92.766	90.797	90.797	97.0882		10	0.24388	0.27703	0.33209	0.33855	0.43632
11	92.4901	89.5794	87.3258	86.7264	94.8233	93.3595	91.0239	88.8626	88.848	96.1625		11	0.24263	0.26429	0.34518	0.45103	0.45812
12	90.4546	86.8156	85.1236	84.2513	93.5667	91.4964	88.4894	86.9136	86.9928	94.7785		12	0.22908	0.27945	0.38323	0.5596	0.37646
13	88.0078	83.8085	82.2798	80.9765	92.112	89.5735	85.6758	84.5212	84.6394	93.2327		13	0.2958	0.31862	0.37758	0.55933	0.31497
14	85.171	80.6997	78.7402	77.1752	89.8731	86.9498	82.9288	81.4564	81.5076	91.2645		14	0.29527	0.30449	0.36393	0.55307	0.2825
15	81.7035	76.9595	74.8487	73.3598	86.7937	84.0868	79.4142	77.9531	77.9908	88.7391		15	0.33028	0.32669	0.38418	0.52637	0.29959
16	77.7322	72.9061	70.4905	69.2206	83.0777	80.5239	75.7986	74.0891	74.1939	85.9135		16	0.34084	0.3186	0.41132	0.48608	0.36779
17	73.0193	68.4138	65.6638	64.8364	78.3139	76.5755	71.3763	69.6174	69.6783	82.2054		17	0.36906	0.33287	0.39422	0.42374	0.39934
18	67.6986	63.6114	60.7687	60.7648	72.5693	71.8537	67.0464	64.6876	64.6499	77.6858		18	0.38384	0.3363	0.39153	0.33067	0.43843
19	61.6805	58.5036	55.9459	55.8625	65.6397	66.355	62.0431	59.7554	59.7932	71.6635		19	0.38329	0.32966	0.39091	0.31856	0.42993
20	55.2951	52.9474	51.0589	51.1517	57.7576	60.3743	56.7721	54.7781	54.7416	64.7156		20	0.39312	0.35617	0.36897	0.30023	0.43774
21	48.7745	47.571	46.1617	46.5619	49.482	54.1561	51.5001	49.8544	49.8678	56.5049		21	0.40813	0.35412	0.36783	0.28085	0.42139
22	42.0432	42.1452	41.4376	41.44	41.0827	47.1455	46.0434	44.9965	44.9807	47.8134		22	0.37496	0.35791	0.37515	0.32118	0.39769
23	35.7133	36.9325	36.8964	36.6025	33.0501	40.2419	40.6905	40.1861	40.1739	38.8865		23	0.35336	0.35749	0.35408	0.33652	0.36089
24	29.8446	32.0569	32.5121	31.9733	25.9178	34.0646	35.532	35.5231	35.4939	30.7504		24	0.35446	0.36105	0.33744	0.35935	0.33568
25	24.4214	27.5885	28.2324	27.7581	20.0465	28.3642	30.8258	31.0916	31.0538	24.1314		25	0.35758	0.36139	0.32194	0.37405	0.34302
26	19.9633	23.3617	24.2041	23.7425	15.2842	23.4245	26.4606	27.006	26.9779	18.8883		26	0.37878	0.38502	0.345	0.39469	0.37038
27	16.1201	19.6963	20.58	20.4376	11.598	19.4385	22.5641	23.2785	23.2456	15.0553		27	0.41782	0.40478	0.36921	0.36323	0.45236
28	12.9581	16.333	17.2902	17.2445	8.94722	16.0003	19.1666	19.8738	19.8726	12.0904		28	0.45875	0.44267	0.38459	0.34811	0.54687
29	10.3439	13.5392	14.3495	14.3921	6.96433	13.1279	16.1282	16.6945	16.664	9.7223		29	0.49727	0.44146	0.38529	0.32647	0.60424
30	8.35568	11.098	11.8736	11.846	5.52878	10.7025	13.3727	13.7369	13.6967	7.86636		30	0.52723	0.4341	0.36134	0.3099	0.64892
31	6.77641	9.07291	9.78963	9.78882	4.56379	8.80438	10.9525	11.2544	11.2265	6.4312		31	0.5425	0.43113	0.32385	0.26105	0.66725
32	5.61747	7.57096	8.02325	8.10779	3.86367	7.34151	9.01676	9.24293	9.24293	5.45277		32	0.56306	0.36394	0.31182	0.19318	0.64906
33	4.51718	6.06917	6.48573	6.50701	3.25627	5.96017	7.30193	7.49869	7.46799	4.50652		33	0.48518	0.36494	0.27911	0.16893	0.53266
34	3.84562	5.00612	5.21529	5.31396	2.87573	5.00504	5.94218	5.95629	5.95629	3.8935		34	0.48115	0.31587	0.23808	0.0836	0.47389
35	3.1917	3.95198	4.16749	4.27916	2.52396	4.17716	4.85027	4.75302	4.72951	3.31347		35	0.41227	0.33454	0.20747	0.04485	0.37102
36	2.71771	3.27916	3.34433	3.44765	2.24955	3.50406	3.95609	3.7181	3.7181	2.89503		36	0.35519	0.2745	0.14826	0.02934	0.31005
37	2.25596	2.63083	2.6891	2.71577	1.99794	2.88548	3.23717	2.98941	2.98101	2.49654		37	0.28565	0.25837	0.12986	0.03509	0.24083
38	1.9579	2.17079	2.14448	2.16737	1.8149	2.43415	2.62577	2.32992	2.32992	2.18936		38	0.22814	0.20291	0.08209	0.08814	0.1834
39	1.66539	1.72951	1.69608	1.7314	1.64721	2.04794	2.12192	1.8194	1.81331	1.89575		39	0.18351	0.18002	0.06206	0.10771	0.12204
40	1.50981	1.48032	1.38634	1.4534	1.5305	1.74156	1.6913	1.37101	1.37101	1.6744		40	0.1145	0.09963	0.00767	0.17543	0.07115
41	1.35416	1.25989	1.18066	1.29456	1.41083	1.47099	1.3466	1.07534	1.07283	1.46589		41	0.05772	0.04165	0.05126	0.22059	0.02723
42	1.20749	1.09689	1.01301	1.1175	1.27939	1.25323	1.06201	0.81224	0.81224	1.31167		42	0.02268	0.0168	0.09932	0.24254	0.01604
43	1.06081	0.94566	0.87557	0.92361	1.15315	1.06256	0.86034	0.64029	0.63925	1.1686		43	0.00089018	0.04183	0.11652	0.22339	0.00768
44	0.94167	0.81085	0.76633	0.78639	1.04908	0.91078	0.68667	0.4887	0.4887	1.06003		44	0.01542	0.06112	0.13813	0.2265	0.00543
45	0.82308	0.68038	0.67914	0.7131	0.95485	0.78186	0.55863	0.40206	0.40206	0.95956		45	0.0206	0.06038	0.13793	0.22556	0.00231
46	0.77607	0.62105	0.60614	0.66056	0.90869	0.67285	0.4513	0.31552	0.31552	0.86597		46	0.05159	0.08431	0.14486	0.23293	0.0213
47	0.73283	0.58542	0.54466	0.63665	0.86753	0.57714	0.38417	0.22947	0.22947	0.77424		47	0.07781	0.10031	0.15739	0.24161	0.04648
48	0.70729	0.57031	0.52951	0.64403	0.85476	0.50154	0.32142	0.15439	0.15256	0.70899		48	0.10283	0.12409	0.18746	0.26559	0.07262
49	0.68308	0.56319	0.55421	0.70468	0.84199	0.4405	0.26845	0.12366	0.12366	0.65163		49	0.12124	0.14702	0.21494	0.30976	0.09483
50	0.67501	0.55207	0.5633	0.74951	0.82921	0.39068	0.21966	0.0983	0.09708	0.58373		50	0.1421	0.16584	0.23343	0.34572	0.12227

## Sheet: 5 cm_PDD and Gamma_SSD
									Gamma index
	Circular cerrobend-cutout + 6 cm applicator ( C)			Fixed-size electron cone applicator (FC)					2%/ 2mm (C vs FC)			1% /1mm (C vs FC)
Depth (mm)	95 cm_C	100 cm_C	105 cm_C	95 cm_FC	100 cm_FC	105 cm_FC		Depth (mm)	95 cm	100 cm	105 cm	95 cm*	100 cm*	105 cm*
0		78.1	78.4		79.5	79.1		0	--	0.6133	0.34298		1.2266	0.68597
1		78.4	77.9		79	78.8		1	--	0.29694	0.438		0.59388	0.87599
2		80.1	78.3		80.6	79.2		2	--	0.1288	0.40633		0.25761	0.81265
3		82.4	80.9		82.9	81.4		3	--	0.09836	0.1103		0.19672	0.2206
4		84.5	83		84.6	83.7		4	--	0.03311	0.12805		0.06622	0.2561
5	89.2	86.3	84.8	89.5	86.4	85.5		5	0.32594	0.02277	0.15322	0.65035	0.04555	0.30645
6	90.7	87.8	86.6	91	88.3	87.6		6	0.36678	0.11088	0.20587	0.73277	0.22175	0.41174
7	92.1	89.9	88.6	92.4	90.2	89.3		7	0.36	0.06508	0.1827	0.71929	0.13015	0.3654
8	93.4	91.9	90.7	93.8	91.9	91		8	0.31772	0.00502	0.08351	0.63471	0.01005	0.16702
9	94.9	93.8	92.5	95.2	94.1	93		9	0.42088	0.04903	0.11209	0.84093	0.09805	0.22419
10	96.5	95.7	94.4	96.8	95.7	95.1		10	0.47895	0.00947	0.14467	0.95709	0.01895	0.28934
11	97.8	97	96.5	98.1	97.6	96.5		11	0.38901	0.14268	0.00614	0.77918	0.28536	0.01227
12	98.9	98.5	98	99.1	98.7	98.3		12	0.25382	0.06384	0.07142	0.50879	0.12769	0.14285
13	99.4	99.7	99.3	99.8	99.7	99.4		13	0.11533	0.01352	0.05349	0.23338	0.02703	0.10697
14	100	100	100	100	100	100		14	0	0	0	0	0	0
15	99.3	99.7	99.8	99.6	99.7	99.9		15	0.08349	0.02724	0.06317	0.1694	0.05448	0.12633
16	98.6	98.8	99.3	98.6	99	99.4		16	0.11273	0.02566	0.03044	0.2263	0.05131	0.06089
17	96.5	97	97.9	96.7	96.8	97.8		17	0.12225	0.0486	0.04684	0.24614	0.0972	0.09367
18	94	94.3	95.4	94.1	94.1	95.3		18	0.12239	0.03469	0.01511	0.24524	0.06938	0.03022
19	90.5	90.8	91.9	90.5	90.4	92		19	0.12264	0.05259	0.01181	0.24559	0.10518	0.02362
20	85.9	86.1	87.9	86	85.7	87.7		20	0.13547	0.04003	0.03016	0.27134	0.08005	0.06032
21	80.6	81	82.4	80.6	80.2	82.4		21	0.15749	0.0654	0.00945	0.31528	0.1308	0.0189
22	74.4	74.7	76.3	74.5	74.1	76.3		22	0.17276	0.0505	0.00734	0.34559	0.101	0.01467
23	67.8	67.8	69.5	67.8	67.2	69.3		23	0.1708	0.04526	0.01517	0.34169	0.09052	0.03033
24	60.6	60.6	62.3	60.8	59.8	62.1		24	0.15031	0.05001	0.01682	0.30076	0.10002	0.03364
25	53.4	52.7	54.6	53.4	52.3	54.5		25	0.12046	0.02806	0.00665	0.24099	0.05613	0.0133
26	45.6	44.9	46.5	45.8	44.7	46.8		26	0.11006	0.01627	0.015	0.22016	0.03254	0.03
27	37.9	37.5	38.6	38.2	36.6	38.8		27	0.11348	0.05632	0.01872	0.22697	0.11265	0.03743
28	30.9	30	31.3	31.1	29.3	31.9		28	0.10985	0.05047	0.04043	0.21983	0.10095	0.08087
29	24.2	23.6	25	24.5	23	24.9		29	0.10606	0.04602	0.01243	0.2122	0.09204	0.02486
30	18.3	17.6	18.8	18.7	17.4	19		30	0.11189	0.02231	0.01534	0.22393	0.04462	0.03068
31	13.5	12.8	13.8	13.8	12.5	13.7		31	0.11093	0.03544	0.01348	0.22183	0.07089	0.02696
32	9.6	9	9.8	9.8	8.7	9.9		32	0.10244	0.03004	0.01055	0.20487	0.06007	0.0211
33	6.5	6.1	6.7	6.8	5.8	6.7		33	0.09841	0.04102	0.00679	0.19685	0.08203	0.01358
34	4.4	4	4.4	4.6	3.8	4.4		34	0.08635	0.03723	0.01011	0.17272	0.07446	0.02022
35	2.9	2.6	2.9	3	2.4	2.9		35	0.05686	0.04662	0.00512	0.11372	0.09323	0.01024
36	2	1.7	2	2.1	1.6	1.9		36	0.02605	0.03953	0.01717	0.05212	0.07905	0.03435
37	1.4	1.2	1.4	1.5	1.1	1.3		37	0.00055254	0.04494	0.00563	0.00105	0.08987	0.01126
38	1.1	1	1.1	1.1	0.9	1.1		38	0.03044	0.05825	0.00107	0.06082	0.1165	0.00215
39	1	0.9	0.9	1	0.8	0.9		39	0.04005	0.03969	0.01642	0.08009	0.07939	0.03284
40	0.9	0.8	0.9	0.9	0.8	0.9		40	0.03598	0.02844	0.01038	0.07196	0.05689	0.02075
41	0.9	0.8	0.9	0.9	0.8	0.8		41	0.0271	0.0101	0.02899	0.0542	0.0202	0.05797
42	0.8	0.8	0.9	0.8	0.8	0.8		42	0.02949	0.01143	0.0105	0.05896	0.02285	0.02099
43	0.8	0.8	0.9	0.8	0.7	0.8		43	0.0393	0.03718	0.00399	0.07858	0.07436	0.00799
44	0.8	0.8	0.8	0.8	0.7	0.8		44	0.02595	0.04064	0.00689	0.0519	0.08129	0.01379
45	0.8	0.8	0.8	0.8	0.7	0.8		45	0.02064	0.03066	0.01899	0.04126	0.06132	0.03797
46	0.8	0.8	0.8	0.8	0.7	0.8		46	0.03786	0.02526	0.01557	0.07571	0.05052	0.03113
47	0.8	0.8	0.8	0.8	0.7	0.8		47	0.04529	0.01986	0.01214	0.09056	0.03971	0.02429
48	0.8	0.8	0.8	0.8	0.7	0.8		48	0.04081	0.02591	0.00872	0.0816	0.05182	0.01744
49	0.8	0.7	0.8	0.8	0.7	0.8		49	0.03197	0.03197	0.0053	0.06393	0.06393	0.0106
50	0.7	0.8	0.8	0.7	0.7	0.8		50	0.02047	0.04501	0.00188	0.04094	0.09003	0.00375
51	0.7	0.8	0.8	0.7	0.7	0.8		51	0.01279	0.05806	0.00235	0.02556	0.11613	0.0047
52	0.7	0.8	0.8	0.7	0.7	0.8		52	0.00849	0.04469	0.00658	0.01697	0.08938	0.01315
53	0.7	0.7	0.8	0.7	0.7	0.7		53	0.0042	0.03132	0.0108	0.00838	0.06264	0.0216
54	0.7	0.7	0.8	0.7	0.7	0.7		54	0.00010175	0.03885	0.01503	0	0.0777	0.03005
55	0.7	0.7	0.8	0.7	0.7	0.7		55	0.00362	0.04639	0.01925	0.00725	0.09277	0.0385
56	0.7	0.7	0.7	0.7	0.6	0.7		56	0.00694	0.03422	0.0134	0.01386	0.06845	0.0268
57	0.7	0.7	0.7	0.7	0.6	0.7		57	0.03079	0.02206	0.00755	0.06157	0.04412	0.01509
58	0.7	0.7	0.7	0.7	0.6	0.7		58	0.04212	0.02849	0.00169	0.08423	0.05698	0.00338
59	0.7	0.7	0.7	0.7	0.6	0.7		59	0.04093	0.03492	0.00416	0.08185	0.06984	0.00832
60	0.7	0.7	0.7	0.7	0.6	0.7		60	0.03884	0.02203	0.01001	0.07768	0.04406	0.02003
61	0.7	0.7	0.7	0.7	0.7	0.7		61	0.03498	0.00914	0.00828	0.06996	0.01828	0.01656
62	0.7	0.7	0.7	0.7	0.6	0.7		62	0.03023	0.01601	0.00655	0.06046	0.03201	0.01309
63	0.6	0.7	0.7	0.7	0.6	0.7		63	0.02548	0.02287	0.00481	0.05095	0.04575	0.00963
64	0.6	0.7	0.7	0.6	0.6	0.7		64	0.02073	0.02912	0.00308	0.04145	0.05824	0.00616
65	0.6	0.7	0.7	0.6	0.6	0.7		65	0.01718	0.03537	0.00135	0.03435	0.07074	0.00269

[truncated: 2 more sheets: 5 cm_Profile_Gamma_depth_(IN), 5 cm_Profile_Gamma_depth_(CR)]
